# Supplementary material for: Osa-miR7695 enhances transcriptional priming in defense responses against the rice blast fungus
Source: BMC Plant Biol. 2019 Dec 18;19:563. doi: 10.1186/s12870-019-2156-5 (PMC6921540; doi:10.1186/s12870-019-2156-5)
Supplement: Supplementary file 2 — Additional file 2: Table S1. Oligonucleotides used in this study [file 12870_2019_2156_MOESM2_ESM.xlsx]

## Sheet: Table S1
Table S1. Oligonucleotides used in this study
Oligo name	Sequence	Gene name	Gene ID
SPS-F	TTGCGCCTGAACGGATAT	SPS		Table S1
SPS-R	CATCCCGAAAAGATCAACCG
P1	ATTCCCAAACAAGTTACCGTGAC			Fig. S1
P3	GATAGTGACTACTGTACCAACAT
P2 (RB)	ACTCATGGCGATCTCTTACC
pre-miR7695-qRT-F	GCGCACATCGAGGTCTCTAAA	MIR7695 precursor		Fig. 2
pre-miR7695-qRT-R	CTTTGGACCGGGATGATACAA
miR7695.3-3p (Northern blot)	GGTCTTGCCTACGTGGCACATCACGTGGA	miR7695
OsNramp6.8-qRT-F	TCTCCGTCCGACATCCGTA	OsNRAMP6.8	OS01G0503400.4, LOC_Os01g31870.8
OsNramp6.8-qRT-R	GCCCGTCCCACTCAGTGTT
OsUbi-qPCR-F	AAACGGGACACGACCAAGG	OsUbi	Os06g0681400, LOC_Os06g46770
OsUbi-qPCR-R	TTCCCCAATGGAGCTATGGTT
GeneRacer™ 5′ Primer	CGACTGGAGCACGAGGACACTGA
OsNramp6.8-Racer-R	GGCGAAAGTGAGGGAAAAGTAAGGT	OsNRAMP6.8
OsNramp6.8-Racer-Nested-R	GTACCTGTCAGTGGCAGAAGGGAGAA
Mo28S-qPCR-F	TACGAGAGGAACCGCTCATTCAGATAATTA	28S Ribosomal DNA
Mo28S-qPCR-R	TCAGCAGATCGTAACGATAAAGCTACTC
OsPR1a-qRT-F	GGAAGTACGGCGAGAACATC	OsPR1a	OS07G0129200, LOC_Os07g03710
OsPR1a-qRT-R	GGCGAGTAGTTGCAGGTGAT
SC170-OsWRKY45-qRT-F	GAATCATGGATGGACACGGG	OsWRKY45	OS05G0322900, LOC_Os05g25770	Fig. S4
SC171-OsWRKY45-qRT-R	TTCCAAATTAAGATCCGCGC
SC168-OsWRKY71-qRT-F	TGGCTGATCAACCAACGATC	OsWRKY71	OS02G0181300, LOC_Os02g08440
SC169-OsWRKY71-qRT-R	TTACAAGCGTCTTTTGCCGAC
SC174-OsNAC4-qRT-F	AAAGGGCGGAAATAGGAGTGA	OsNAC4	OS01G0816100, LOC_Os01g60020
SC175-OsNAC4-qRT-R	GCAGAATCATGCTTGCCAGAT
SC176-OsDREB1G-qRT-F	CCTTTCCCTTCCCTTTCGTT	OsDREB1G	OS02G0677300, LOC_Os02g45450
SC177-OsDREB1G-qRT-R	TCTGGCCTTCCGCTTCTTC
SC178-OsDREB1E-qRT-F	AACCGAACCAGCCCTGATG	OsDREB1E	OS04G0572400, LOC_Os04g48350
SC179-OsDREB1E-qRT-R	AATAGCAGGGAAACGGCACA
SC172-OsRERJ1-qRT-F	CTCATTCGCAATAAAGCGCA	OsRERJ1	OS04G0301500, LOC_Os04g23550
SC173-OsRERJ1-qRT-R	TCGCAAGAAAACAACCACCTC
MB57-OsLAC19-qRT-F	AGTATGCATTGTATTGGTGATGA	OsLAC19	OS11G064150, LOC_Os11g42200
MB58-OsLAC19-qRT-R	ACACTTTGCCACCTTACAACA
SC71-OsNAS1-qRT-F	CTCGCTGTCCGTGACATCG	OsNAS1	OS03G0307200, LOC_Os03g19420
SC72-OsNAS1-qRT-R	CGCCTAGCATCATCCACACA
MB41-PR1b-qRT-F	ACTGCAGCCTGATCCACTCC	OsPR1b	OS01G0382000, LOC_Os01g28450	Fig. 7
MB42-PR1b-qRT-R	AGAGGTTCTCGCCAAGGTTGT
MB49-PR10b-qRT-F	TCAGTATTGTGTTTTTGCTTCACG	OsPR10b	OS12G0555200, LOC_Os12g36850
MB50-PR10b-qRT-R	ACACTGATCCACAATCTTCCAT
OsPBZ1-qRT-F	CCGGGCACCATCTACACC	OsPBZ1	OS12G0555500, LOC_Os12g36880
OsPBZ1-qRT-R	CCTCGATCATCTTGAGCATGC
SC278-OsCAD2-qRT-F	CATGGCAGCATCCGTATGAT	OsCAD2	OS02G0187800, LOC_Os02g09490
SC279-OsCAD2-qRT-R	AGGCCGAATTTATACCGGAAA
SC280-OsCOMT1-qRT-F	ATCGATCGCCATTGTTGAGC	OsCOMT1	OS08G0157500, LOC_Os08g06100
SC281-OsCOMT1-qRT-R	AAACGACATGATTACCCACGC
SC67-OsFRO2-qRT-F	CGTCCCGATCTCAGAAGTACG	OsFRO2	Os04g0578600, LOC_Os04g48930	Fig. S6
SC68-OsFRO2-qRT-R	CAAATTTCGCATTTCACGCA
SC75-OsIRO2-qRT-F	GGGCTTTCTGCGTGTTATGAG	OsIRO2	Os01g0952800, LOC_Os01g72370
SC76-OsIRO2-qRT-R	CATGCTATGATGCGGTCCAT
SC140_OsHRZ1-qRT-F	ACCATAAATGCGGCTCCTGT	OsHRZ1	Os01g0689451, LOC_Os01g49470
SC141_OsHRZ1-qRT-R	AATTCCCCACTAGTTTGGCGT
SC142_OsNRAMP1-qRT-F	GACGACACCGAGAAAGCACA	OsNRAMP1	Os07g0258400, LOC_Os07g15460
SC143_OsNRAMP1-qRT-R	AACCAGCCAACACCGGTAAC
SC146_OsIROPT1-qRT-F	CAACGATGCTGATGGCAATT	OsIROPT1	OS01G0871600, LOC_Os01g65110
SC147_OsIROPT1-qRT-R	AAGCAACAGAGCACAAATCGG
RS189-OsCPS2-qRT-F	GGACAAACGAGAGCCAAGGA	OsCPS2/OsCyc2	OS02G0571100, LOC_Os02g36210	Fig.8
RS189-OsCPS2-qRT-R	CGATTGTGCGAACTAGCAGC
SC158_OsCYP71Z7-qRT-F	GAGACCCCCGGAATAGTTGC	OsCYP71Z7	OS02G0570700, LOC_Os02g36190
SC159_OsCYP71Z7-qRT-R	ATGCATCTTCTGCGCTGCTT
SC162_OsCYP76M6-qRT-F	TGGACATGACTGAGAAGTTTGC	OsCYP76M6	OS02G0571900, LOC_Os02g36280
SC163_OsCYP76M6-qRT-R	AACTAGTGTGTGACGCGACTG
SC150_OsCPS4-qRT-F	CCCCACCTCCACTACCAATTC	OsCPS4	OS04G0178300, LOC_Os04g09900
SC151_OsCPS4-qRT-R	AAACCCCGTCTCAGGAAAAAC
SC152_OsMAS1-qRT-F	ATGGTTCCCCGCTTGTTTG	OsMAS1	OS04G0179200, LOC_Os04g10010
SC153_OsMAS1-qRT-R	TTTAAGCACCGTTCATGCATG
OsUbi1-qRT-F	TTCCCCAATGGAGCTATGGTT	OsUbiquitin1	Os06g0681400, LOC_Os06g46770
OsUbi1-qRT-R	AAACGGGACACGACCAAGG
