# Supplementary material for: Osa-miR7695 enhances transcriptional priming in defense responses against the rice blast fungus
Source: BMC Plant Biol. 2019 Dec 18;19:563. doi: 10.1186/s12870-019-2156-5 (PMC6921540; doi:10.1186/s12870-019-2156-5)
Supplement: Supplementary file 3 — Additional file 3: Table S2. qPCR of T-DNA copy number in MIR7695-Ac mutant plants with the sucrose phosphate synthase (SPS) gene as an endogenous reference. [file 12870_2019_2156_MOESM3_ESM.xlsx]

## Sheet: Table S2
Table S2. qPCR of T-DNA copy number in MIR7695-Ac mutant plants with the sucrose phosphate synthase (SPS) gene as an endogenous reference.
	Ct SPS	Ct hyg	ratio	Copy Number
WT- Az	23.1 ±0.1	N/A	N/A	0
MIR7695-Ac	23.3 ±0.2	21.5 ±0.3	0.9	1
