# Supplementary material for: Osa-miR7695 enhances transcriptional priming in defense responses against the rice blast fungus
Source: BMC Plant Biol. 2019 Dec 18;19:563. doi: 10.1186/s12870-019-2156-5 (PMC6921540; doi:10.1186/s12870-019-2156-5)
Supplement: Supplementary file 6 — Additional file 6: Table S3. Differentially expressed genes (DEGs) in MIR7695-Ac plants relative to wild-type azygous (WT-Az) plants (MIR7695-Ac vs WT-Az). [file 12870_2019_2156_MOESM6_ESM.xlsx]

## Sheet: Table S3
Table S3. Differentially expressed genes (DEGs) in MIR7695-Ac plants relative to wild-type azygous (WT-Az) plants (MIR7695-Ac vs WT-Az). Significantly regulated genes (p <0.05, false discovery rate [FDR] <0.05) are in purple (upregulated, log2 fold change [FC] ≥ 1) or green (downregulated, log2FC ≤ -1).
RAP DB Locus	Description	logFC	logCPM	PValue	FDR
OS04G0572400	Dehydration-responsive element-binding protein 1E (OsDREB1E)	8.76	1	2.97e-07	5.56e-05
OS06G0268500	NB-ARC/LRR disease resistance protein-like	7.53	0.11	3.27e-07	6.05e-05
OS12G0113600	Embryogenesis transmembrane protein	6.17	0.98	2.1e-07	4.09e-05
OS05G0103800	Conserved hypothetical protein	6.06	3.32	2.61e-10	1.71e-07
OS02G0677300	Dehydration-responsive element-binding protein 1G (OsDREB1G)	5.03	1.99	1.31e-05	0.00129
OS11G0119900	Hypothetical protein	4.93	2.55	3.52e-08	9.35e-06
OS01G0310100	Phospholipase D zeta 2 (OsPLDzeta2, OsPLDrho2)	4.67	7.7	5.79e-08	1.38e-05
OS09G0522100	Ethylene Response Factor 133 (OsERF133)	3.84	1.04	4.22e-05	0.00326
OS11G0151400	Cytochrome P450 family protein	3.59	0.08	1.46e-05	0.00142
OS01G0310500	Dehydration-responsive element-binding protein 1E (OsDREB1H)	3.36	8.26	8.01e-09	2.83e-06
OS01G0310800	Wall-Associated Kinase Gene 4 (OsWAK4; OsRLCK32)	3.18	6.5	1.25e-07	2.7e-05
OS02G0757100	Phosphate-induced protein (OsPHI-1)	3.13	0.43	0.000135	0.00794
OS02G0770800	Nitrate reductase (OsNIA1)	3.07	6.28	6.07e-10	3.44e-07
OS01G0631200	Siroheme uroporphyrinogen methyltransferase1	3.02	6.61	7.51e-11	5.99e-08
OS02G0540700	U-box protein 45 (OsPUB45)	2.76	3.76	6.74e-06	0.000778
OS01G0597600	Transmembrane amino acid transporter-like 15 (OsATL15)	2.71	4.49	4.68e-08	1.19e-05
OS02G0759400	Zinc finger, RING-type domain containing protein (OsRING-1)	2.56	4.56	3.49e-05	0.00286
OS04G0514600	NB-ARC/LRR disease resistance protein	2.51	5.23	3.76e-08	9.85e-06
OS04G0571600	Multi antimicrobial extrusion protein MatE family protein	2.45	3.81	9.37e-06	0.00102
OS10G0521900	Membrane protein, Rhomboid homologue (OsRhmbd17)	2.42	3.51	2.18e-08	6.56e-06
OS04G0301500	OsRERJ1 - JA-responsive bHLH protein	2.39	1.33	3.3e-08	9.18e-06
OS01G0783700	EF-hand Ca2+-binding protein CCD1	2.34	0.46	0.0001	0.00658
OS08G0482600	Cupredoxin domain containing protein (OsUCL29)	2.3	5.8	0.000286	0.0141
OS01G0905200	Exo70 exocyst complex subunit family protein (OsExo70FX15)	2.24	3.77	2.82e-08	8.08e-06
OS02G0629000	DUF584 family protein	2.19	1.53	0.000133	0.0079
OS06G0543601	DUF3778 family protein	2.17	4.39	0.000986	0.0349
OS01G0113650	Hypothetical conserved gene	2.17	2.17	1.87e-07	3.69e-05
OS02G0667300	Alcohol dehydrogenase superfamily, zinc-containing protein.	2.17	0.71	0.00027	0.0136
OS02G0756800	Phosphate-induced protein 1 conserved region family protein.	2.15	4.42	1.05e-10	8.05e-08
OS07G0680600	DUF3133 family protein	2.14	6.62	2.58e-05	0.00226
OS02G0703600	Abscisic acid 8'-hydroxylase 1 (OsABA8ox1, CYP707A5)	2.12	4.6	6.81e-06	0.000781
OS11G0559600	Hypothetical protein	2.06	3.68	0.000103	0.00659
OS03G0247600	Hypothetical protein	2.03	3.18	3e-12	3.74e-09
OS06G0255900	Exo70 exocyst complex subunit family protein (OsExo70F5)	2.02	4.08	1.85e-10	1.26e-07
OS03G0773000	DUF1005 family protein	2.01	3.59	0.000101	0.00659
OS03G0301200	COBRA-like protein 7 precursor.	2.01	3.64	2.26e-06	0.000313
OS02G0748300	OsFBK10 - F-box domain and kelch repeat containing protein	1.99	5.57	5.34e-08	1.31e-05
OS04G0175600	0-methyltransferase (OsCOMTL5)	1.98	4.52	1.68e-12	2.37e-09
OS02G0736900	Expressed protein	1.95	2.8	3.35e-05	0.00279
OS03G0609500	Lateral organ boundaries domain protein 38 (OsLBD38)	1.92	5.73	1.75e-07	3.6e-05
OS01G0705700	bHLH protein	1.91	1.87	0.00017	0.00941
OS05G0447700	Ferritin/ribonucleotide reductase-like family protein.	1.91	3.67	4.4e-07	7.77e-05
OS01G0113200	OsRLK8 receptor serine/threonine kinase	1.89	2.49	3.1e-06	0.000395
OS01G0905300	Exo70 exocyst complex subunit family protein.	1.88	1.18	0.000603	0.0247
OS10G0555100	OsGGT - Glycogenin glucosyltransferase	1.84	4.16	2.12e-06	0.000304
OS01G0834900	Hypothetical protein.	1.82	2.85	1.51e-11	1.54e-08
OS05G0495250	Non-protein coding transcript	1.79	3.14	8.18e-06	0.00091
OS03G0152000	Heavy metal transport/detoxification protein domain containing protein.	1.79	4.11	0.00103	0.036
OS02G0548700	U box domain containing protein.	1.79	0.96	0.000117	0.00725
OS01G0862800	NAC transcription factor-like protein	1.77	3.37	4.1e-05	0.00318
OS10G0469100	Conserved hypothetical protein.	1.76	2.19	5.08e-05	0.00376
OS03G0739700	Uncharacterized protein UPF0114 family protein.	1.76	3.95	5.76e-12	6.22e-09
OS07G0486000	mutS family domain IV containing protein	1.76	2.66	5.56e-10	3.29e-07
OS01G0760000	Dynein light chain 1	1.74	3.92	1.16e-06	0.000187
OS03G0181100	Os-JAZ10	1.73	3.99	1.78e-07	3.6e-05
OS04G0586500	FERONIA receptor-like kinase	1.71	3.84	8.13e-05	0.00556
OS03G0302800	Long cell-linked locus protein	1.7	1.06	0.000207	0.011
OS08G0232700	OsEXO70FX4 - Leucine zipper protein-like	1.69	5.93	1.7e-08	5.43e-06
OS02G0818900	Heavy metal transport/detoxification protein domain containing protein.	1.69	1.98	8.35e-05	0.00566
OS05G0495700	Glycerol-3-phosphate dehydrogenase-like protein	1.67	3.9	0.000722	0.0278
OS01G0113300	ORK10	1.67	2.56	1.37e-05	0.00135
OS01G0699600	NPKL4	1.66	1.78	7.34e-05	0.00516
OS10G0392400	OsJAZ12	1.64	3.12	3.3e-07	6.05e-05
OS11G0570000	Receptor kinase-like protein	1.64	3.56	3.42e-08	9.22e-06
OS05G0127300	TKL_IRAK_CR4L.4 - The CR4L subfamily has homology with Crinkly4	1.62	3.12	3.35e-06	0.000412
OS03G0741100	bHLH domain containing protein.	1.62	4.48	1.14e-09	5.66e-07
OS01G0699500	NPKL3	1.61	1.84	0.00027	0.0136
OS01G0816100	OsNAC4	1.61	4.34	3.05e-09	1.27e-06
OS02G0789600	DEM protein	1.6	3.59	4.93e-10	3.02e-07
OS01G0863300	MYB family transcription factor	1.59	2.64	0.000638	0.0256
OS01G0908301	Non-protein coding transcript	1.56	3.38	0.000115	0.00717
OS03G0247900	MAP Kinase.	1.56	3.44	9.11e-07	0.000152
OS04G0497000	NADP-dependent oxidoreductase	1.54	6.05	3.87e-05	0.00308
OS10G0543400	CHIT15 - Chitinase family protein precursor	1.53	1.63	0.000169	0.00941
OS03G0191900	AP2/EREBP transcription factor superfamily protein	1.53	3.23	0.000105	0.00669
OS02G0661100	Trehalose-6-phosphate phosphatase.	1.52	3.77	5.59e-11	4.66e-08
OS05G0474800	OsWRKY70	1.5	5.1	3.24e-06	0.000405
OS01G0975000	Protein of unknown function DUF966	1.49	2.59	0.000299	0.0145
OS03G0315400	MYB family transcription factor	1.49	3.34	2.06e-05	0.00186
OS08G0100300	Non-protein coding transcript, uncharacterized transcript.	1.47	1.89	0.000919	0.0332
OS02G0739100	Actin-binding FH2 domain containing protein.	1.47	5.06	7.42e-06	0.000845
OS02G0791500	Nucleotide sugar epimerase-like protein	1.46	4.61	2.07e-05	0.00186
OS11G0572200	Expressed protein	1.46	1.81	0.00136	0.0446
OS09G0388400	Hydrolase, HAD superfamily, Cof family	1.45	1.75	1.06e-05	0.0011
OS08G0356800	Protein of unknown function DUF247	1.44	3.09	0.000374	0.0172
OS03G0334200	Conserved hypothetical protein.	1.44	5.25	1.03e-07	2.27e-05
OS02G0806400	OsGATA8 TF	1.42	5.39	3.47e-12	3.98e-09
OS04G0640850	Non-protein coding transcript	1.42	1.33	0.000912	0.0331
OS07G0114000	Protein phosphatase 2C-like.	1.41	4.04	0.00143	0.0463
OS01G0108400	bHLH domain containing protein	1.41	3.98	0.00117	0.0397
OS02G0181300	OsWRKY71	1.41	5.94	2.78e-09	1.2e-06
OS02G0205500	Fatty acid elongase 1	1.39	5.4	1.23e-07	2.69e-05
OS04G0209300	ABC transporter family protei	1.38	5.24	9.18e-07	0.000152
OS11G0548600	Putative uncharacterized protein	1.37	1.83	0.000217	0.0114
OS07G0559700	Monosaccharide transporter 3.	1.37	7.14	8.4e-09	2.91e-06
OS12G0181600	OsAAP11B - Amino acid/polyamine transporter II family protein.	1.37	5.26	8.08e-13	1.23e-09
OS07G0661400	Early response to dehydration 15-like protein	1.36	5.81	7.57e-05	0.0053
OS01G0826400	OsWRKY24	1.35	6.89	1.15e-05	0.00118
OS01G0575200	bHLH protein	1.35	4.45	1.72e-08	5.43e-06
OS03G0236200	Glutamate decarboxylase isozyme 3	1.34	3.49	6.01e-07	0.000105
OS03G0285800	Metallothionein.	1.33	6.2	4.65e-06	0.000557
OS07G0241500	UDP-glucuronosyl/UDP-glucosyltransferase family protein.	1.32	2.26	3.03e-05	0.00256
OS02G0125300	Bax inhibitor-1 (BI-1) (OsBI-1).	1.32	6.01	1.33e-10	9.78e-08
OS12G0218300	RALFL45 - Rapid ALkalinization Factor RALF family protein precursor,	1.31	2.57	8.4e-05	0.00566
OS01G0135700	OsCML16 - Calmodulin-related calcium sensor	1.31	4.55	0.000147	0.00843
OS03G0723700	Conserved hypothetical protein.	1.31	3.44	8.11e-05	0.00556
OS03G0815100	NAC transcription factor	1.3	6.14	3.1e-05	0.00261
OS02G0165100	Protein kinase-like domain containing protein	1.29	4.37	2.29e-06	0.000313
OS02G0806300	GATA zinc finger domain containing protein	1.29	4.46	2.82e-09	1.2e-06
OS09G0484900	Sodium/sulphate symporter family protein.	1.29	6.36	1.2e-05	0.00121
OS01G0570800	Calmodulin-binding protein	1.28	7.41	9.47e-06	0.00102
OS10G0570200	Similar to RIR1b protein precursor	1.27	5.04	4.02e-10	2.54e-07
OS04G0310400	OsWAK36	1.26	4.14	2.27e-05	0.00202
OS01G0295700	Protein phosphatase-2C.	1.26	5.31	7.75e-07	0.000132
OS12G0556200	Calmodulin binding protein	1.26	6.84	1.79e-07	3.6e-05
OS04G0578000	ACC synthase	1.24	2.93	1.65e-05	0.00155
OS03G0335200	WRKY44	1.23	4.26	0.000133	0.0079
OS04G0619400	Protein kinase-like domain containing protein	1.22	5.93	2.34e-06	0.000318
OS08G0445700	Trehalose-6-phosphate synthase	1.22	2.94	0.000513	0.0219
OS10G0570001	Unknown protein - Ximilar to RiR1	1.22	2.7	0.000178	0.00974
OS08G0526100	UDP-glucuronate 4-epimerase	1.21	2.06	0.000394	0.018
OS05G0537100	OsWRKY7	1.21	5.29	5.42e-09	2.16e-06
OS01G0821600	OsWRKY21	1.21	4.17	0.00102	0.0358
OS07G0545800	CIGR1 - Chitin-inducible gibberellin-responsive protein.	1.2	6.17	1.17e-06	0.000187
OS04G0372700	Quinone-oxidoreductase QR1	1.2	3.15	2.88e-06	0.000378
OS01G0841700	Os-FIERG2 (elicitor-responsive protein)	1.2	6.27	6.06e-05	0.00445
OS03G0429000	Proteinase inhibitor I25, cystatin domain containing protein.	1.19	3.95	9.17e-08	2.08e-05
OS04G0598900	OsWAK50 (WAK-RLK)	1.18	3.16	3.66e-06	0.000448
OS06G0318800	Non-protein coding transcript, unclassifiable transcript.	1.18	5.22	3.44e-07	6.25e-05
OS01G0332100	Neutral invertase-like protein	1.18	8.04	9.79e-08	2.19e-05
OS01G0675800	No apical meristem (NAM) protein domain containing protein.	1.16	3.17	0.000125	0.00756
OS08G0248100	Receptor-like protein kinase 2	1.16	1.57	0.00148	0.0476
OS01G0837000	Ankyrin repeat containing protein.	1.15	4.95	2.52e-11	2.32e-08
OS02G0572400	Riboflavin biosynthesis protein ribA, chloroplast precursor	1.15	6.3	1.02e-05	0.00107
OS01G0742400	Receptor-like protein kinase	1.14	6.1	1.65e-09	7.74e-07
OS02G0251800	VQ protein	1.13	4.43	0.00027	0.0136
OS02G0585100	Heavy metal transport/detoxification protein domain containing protein.	1.12	3.85	3.17e-06	0.000401
OS08G0386200	OsWRKY69	1.12	6.69	5.65e-06	0.000668
OS05G0322900	OsWRKY45	1.12	7.58	3.09e-06	0.000395
OS03G0180800	TIFY protein	1.11	1.98	0.000367	0.017
OS02G0654700	Ethylene-responsive transcription factor 5	1.1	3.83	0.000108	0.00683
OS05G0530400	Heat stress transcription factor Spl7	1.09	5.64	1.49e-08	4.96e-06
OS02G0314600	Chloroplast nucleoid DNA binding protein	1.09	4.27	3.97e-05	0.00314
OS11G0513900	Conserved hypothetical protein.	1.08	4.22	9.51e-05	0.00625
OS11G0227800	NBS-LRR type disease resistance protein	1.08	5.11	1.91e-06	0.000286
OS02G0790500	Glycosyl transferase, family 20 domain containing protein.	1.07	7.27	0.000143	0.0083
OS02G0126400	OsCPK4	1.06	6.92	2.39e-06	0.00032
OS06G0143400	Acyl-ACP thioesterase	1.06	5.07	1.34e-07	2.86e-05
OS04G0667600	Heavy metal transport/detoxification protein	1.06	5.98	1.41e-05	0.00138
OS02G0594900	Glycosyl transferase, family 17 protein.	1.05	5.49	6.39e-06	0.000746
OS01G0833400	Conserved hypothetical protein.	1.05	3.5	0.000163	0.00917
OS02G0251900	OsSub13 - Subtilisin homologue	1.05	2.29	0.00016	0.00901
OS09G0486500	Multiple stress-responsive zinc-finger protein (OsISAP1)	1.05	5.56	0.000812	0.0305
OS01G0189100	Ubiquitin domain containing protein.	1.04	3.32	2.01e-06	0.000295
OS03G0761100	Protein phosphatase 2C-like protein	1.03	6.38	3.83e-07	6.82e-05
OS12G0242500	Conserved hypothetical protein.	1.02	3.51	0.00114	0.0389
OS01G0739500	Conserved hypothetical protein.	1.02	8.91	0.00147	0.0472
OS04G0584600	OsCPK13	1.02	7.53	2.09e-08	6.4e-06
OS12G0141000	Conserved hypothetical protein.	1.01	2.67	0.000422	0.0191
OS04G0640900	Lambda repressor-like, DNA-binding domain containing protein	1.01	4.94	2.79e-07	5.27e-05
OS03G0133000	NAC-domain protein	1.01	5.85	0.000241	0.0125
OS03G0299700	Conserved hypothetical protein.	-9.29	4.2	4.85e-114	4.45e-110
OS12G0481400	NBS-LRR type disease resistance protein	-9.28	1.85	3.88e-35	2.37e-31
OS01G0382450	Similar to Kinesin heavy chain	-7.35	-0.44	0.000175	0.0096
OS04G0682600	Integrase, catalytic region domain containing protein.	-6.66	-0.07	7.2e-07	0.000124
OS11G0549300	KI domain interacting kinase 1	-5.05	1.47	3.65e-13	6.69e-10
OS10G0397900	Nuclear transcription factor Y subunit	-5.02	0.32	5.42e-09	2.16e-06
OS10G0432200	Retrotransposon protein	-4.92	4.92	4.14e-114	4.45e-110
OS04G0677000	Protein of unknown function DUF1677	-4.54	2.28	3.68e-33	1.69e-29
OS06G0271400	Hypothetical protein.	-4.27	1.37	5.88e-15	1.54e-11
OS09G0508500	OsDRB2 - Double-stranded RNA-binding protein	-3.98	0.59	1.57e-08	5.13e-06
OS01G0873000	Conserved hypothetical protein.	-3.88	1.5	2.04e-11	1.97e-08
OS06G0549900	FAD linked oxidase, N-terminal domain containing protein.	-3.66	1.01	6.59e-08	1.55e-05
OS12G0249900	Protein kinase-like domain containing protein.	-3.49	0.55	0.000134	0.0079
OS06G0570900	bHLH protein	-3.36	0.47	0.000119	0.00727
OS09G0425200	Fibroin heavy chain (Fib-H) (H-fibroin)-like protein	-3.35	1.63	6.12e-13	1.02e-09
OS11G0641500	OsLAC19 - Laccase	-3.17	4.28	1.63e-10	1.15e-07
OS01G0872900	Transposon protein, putative, Pong sub-class	-3.1	0.42	1.32e-06	0.0002
OS04G0122200	Protein kinase	-2.91	2.44	2.17e-06	0.000309
OS10G0409400	BURP domain-containing protein 16	-2.87	3.96	6.22e-09	2.38e-06
OS08G0140300	AADC1 --- Tryptophan decarboxylase	-2.87	3.4	3.05e-12	3.74e-09
OS03G0215400	MADS1	-2.78	0.79	1.32e-06	0.0002
OS12G0258700	OsLAC24 - Laccase	-2.7	1.38	6.61e-06	0.000767
OS09G0554101	Conserved hypothetical protein	-2.7	0.57	7.68e-06	0.000864
OS03G0307300	OsNAS1 - Nicotianamine synthase 1	-2.39	2.63	0.000307	0.0149
OS07G0429700	Thionin-like peptide	-2.27	3.63	0.00028	0.014
OS02G0823200	Conserved hypothetical protein.	-2.15	2.01	9.22e-10	4.98e-07
OS03G0288000	OsMT1-1b - Metallothionein-like protein 1B	-2.13	1.53	2.38e-06	0.00032
OS01G0106300	Isoflavone reductase homolog IRL	-2.13	1.27	2.67e-08	7.9e-06
OS06G0320200	Glycoside hydrolase, family 1 protein.	-2.11	0.67	0.000187	0.0101
OS12G0573600	Non-protein coding transcript, unclassifiable transcript	-2.04	1.3	2.03e-05	0.00184
OS07G0448400	OsPIP2;5 - Aquaporin	-1.98	0.96	9.42e-05	0.00622
OS03G0661600	Pathogenesis-related thaumatin-like protein	-1.98	1.8	2.69e-05	0.00231
OS07G0671500	OsGH3.11 - Indole-3-acetic acid-amido synthetase	-1.84	1.59	0.000289	0.0142
OS01G0897700	Formin-Like protein	-1.84	0.5	0.0015	0.0477
OS07G0442900	Membrane protein (InPSR26 homolog - PCD)	-1.84	2.57	1.2e-05	0.00121
OS06G0674000	Conserved hypothetical protein.	-1.8	1.44	0.000692	0.0273
OS04G0659300	OsRMC	-1.79	4.43	7.66e-05	0.00534
OS11G0614500	Patatin-like protein 3	-1.79	3.99	4.32e-21	1.58e-17
OS11G0680200	Tetratricopeptide repeat (TPR)-like superfamily protein	-1.77	1.24	3.35e-05	0.00279
OS01G0842400	OsLAC4 - Laccase	-1.73	0.59	0.00144	0.0466
OS01G0878900	4,5-DOPA dioxygenase extradiol-like protein.	-1.72	1.13	1.64e-05	0.00155
OS01G0644000	Twin-arginine translocation (tat) pathway signal domain containing protein.	-1.71	3.9	7.14e-09	2.57e-06
OS09G0484200	Induced stolen tip protein TUB8	-1.69	2.42	9.65e-07	0.000158
OS04G0586000	OsaFLZ3 (FCS-Like_Zinc_finger_Gene_Family)	-1.65	1.37	0.000507	0.0218
OS11G0679900	Expressed protein	-1.62	1.51	7.07e-05	0.00505
OS01G0117200	TAK33-like receptor kinase	-1.62	6.3	0.00153	0.0483
OS03G0764000	GCN5-related N-acetyltransferase domain containing protein.	-1.61	3.36	6.42e-09	2.4e-06
OS11G0679700	Glycerol-3-phosphate acyltransferase,	-1.61	1.04	0.00128	0.0427
OS08G0390200	1-aminocyclopropane-1-carboxylate oxidase homolog 4	-1.6	0.85	0.000502	0.0217
OS08G0521200	Receptor-like protein kinase 1.	-1.6	1.08	0.000425	0.0192
OS02G0823900	ZOS2-19 - C2H2 zinc finger protein	-1.6	3.14	7.7e-08	1.77e-05
OS04G0486950	Malate synthase	-1.6	1.69	0.000242	0.0125
OS10G0509401	Conserved hypothetical protein	-1.59	1.21	0.000688	0.0272
OS05G0140100	OsMYB2P-1	-1.57	1.62	1.57e-06	0.000237
OS07G0686300	Zinc finger, RING-type domain containing protein.	-1.55	1.21	0.000204	0.011
OS01G0730700	OsWRKY14	-1.53	1.49	0.000414	0.0188
OS06G0522300	Prx81 - Peroxidase Class III	-1.52	1.95	1.58e-05	0.00151
OS03G0307200	OsNAS2 - Nicotianamine synthase 2	-1.5	3.65	0.00129	0.0427
OS11G0514500	OsSERK2 - BRASSINOSTEROID INSENSITIVE 1- receptor kinase 1	-1.5	4.88	0.000363	0.0169
OS02G0106100	Fructosyltransferase	-1.48	3.8	5.93e-09	2.31e-06
OS12G0555200	PR Bet/v1 family protein	-1.44	7.24	1.06e-09	5.38e-07
OS08G0387700	Disease resistance protein LR10	-1.44	1.76	0.000508	0.0218
OS08G0140500	AADC2 - Tryptophan decarboxylase	-1.43	2.55	0.000357	0.0168
OS06G0187500	UDP-glucuronosyl/UDP-glucosyltransferase family protein	-1.41	1.25	0.000489	0.0214
OS08G0371200	Transposon protein, putative, CACTA, En/Spm sub-class	-1.41	2.67	2.09e-06	0.000302
OS10G0553600	Exostosin-like family protein.	-1.4	1.1	0.000285	0.0141
OS09G0322400	Hypothetical protein	-1.4	1.92	3.34e-05	0.00279
OS09G0272600	Conserved hypothetical protein	-1.39	1.99	0.000243	0.0125
OS08G0114300	FAD-dependent oxidoreductase family protein	-1.37	4.93	7.62e-17	2.33e-13
OS10G0406900	Polygalacturonase isoenzyme 1 beta subunit	-1.36	2.06	8.33e-05	0.00566
OS01G0356900	Leucine-rich repeat/extensin 1	-1.35	2.33	0.000496	0.0215
OS09G0357400	Disease resistance protein family protein.	-1.35	4.78	1.89e-09	8.47e-07
OS03G0162500	Protein of unknown function DUF506	-1.34	3.19	1.46e-08	4.96e-06
OS08G0560000	Putative iron deficiency protein Ids3	-1.34	4.19	1.25e-06	0.000195
OS12G0237900	NBS-LRR type disease resistance protein	-1.33	2.15	2.67e-05	0.00231
OS02G0495400	Armadillo-like helical domain containing protein.	-1.33	4.44	9.95e-06	0.00106
OS05G0506900	Ribosomal RNA processing Brix domain protein	-1.32	1.08	0.00109	0.0379
OS02G0632700	Conserved hypothetical protein.	-1.32	1.27	0.000614	0.025
OS06G0244000	SAM dependent carboxyl methyltransferase family protein.	-1.32	2.29	0.000512	0.0219
OS07G0489200	UDP-glucuronosyl/UDP-glucosyltransferase family protein.	-1.31	2.34	3.1e-06	0.000395
OS06G0554600	Conserved hypothetical protein.	-1.31	1.52	0.000557	0.0231
OS02G0569400	CYP76M8	-1.3	3.29	2.49e-05	0.00219
OS11G0608300	Barley stem rust resistance protein	-1.26	3.63	3.31e-06	0.00041
OS02G0173700	RNA binding protein	-1.26	3.84	1.78e-05	0.00165
OS06G0109100	Uncharacterized protein	-1.26	1.72	0.000627	0.0253
OS02G0642700	CAP10-like family protein.	-1.25	3.46	1.04e-09	5.38e-07
OS06G0528700	Flavin-containing monooxygenase FMO family protein.	-1.25	1.07	0.00159	0.0497
OS01G0723600	Ribose-phosphate pyrophosphokinase 3	-1.25	4.31	4.44e-08	1.15e-05
OS05G0556400	DOMON related domain containing protein	-1.24	1.84	0.000111	0.00696
OS04G0104900	COMT (caffeate O-methyltransferase)	-1.22	3.28	0.00017	0.00942
OS12G0268000	OsSL (CYP71P1) --> OsT5H (tryptamine 5-hydroxylase)	-1.21	4.04	6.94e-05	0.00498
OS10G0205700	POEI17 - Pollen Ole e I allergen and extensin family protein precursor	-1.21	3.79	6.19e-10	3.44e-07
OS02G0570900	OsCPS2/OsCyc2	-1.21	4.82	0.00089	0.0327
OS09G0343600	Non-protein coding transcript, unclassifiable transcript.	-1.21	2.08	0.000687	0.0272
OS02G0269600	Peptidase A1, pepsin family protein	-1.2	4.87	0.000538	0.0225
OS11G0564800	Conserved hypothetical protein	-1.19	1.42	0.00149	0.0477
OS04G0115500	ZOS4-01 - C2H2 zinc finger protein	-1.19	1.07	0.0015	0.0477
OS10G0109300	Peroxidase precursor	-1.18	2.85	8.89e-05	0.00595
OS06G0268050	Hypothetical protein	-1.18	2.28	9.27e-05	0.00616
OS10G0159300	Conserved hypothetical protein.	-1.17	1.66	0.00102	0.0358
OS05G0477600	Alpha-expansin OsEXPA4.	-1.16	3.43	1.22e-05	0.00123
OS04G0418800	Hydroxyproline-rich glycoprotein	-1.15	2.45	0.000136	0.00794
OS01G0291500	OsPMT - p-coumarate monolignol transferase	-1.15	3.41	5.31e-05	0.00391
OS12G0617400	Similar to Neoxanthin cleavage enzyme.	-1.15	2.31	0.000335	0.0161
OS10G0494800	Katanin p80 WD40-containing subunit B1	-1.14	4.59	0.000342	0.0163
OS09G0451000	1-aminocyclopropane-1-carboxylate oxidase (ACO1)	-1.13	6.38	1.81e-13	3.7e-10
OS07G0631700	EF-Hand type domain containing protein.	-1.12	4.17	5.08e-05	0.00376
OS06G0156600	Lipolytic enzyme, G-D-S-L family protein.	-1.09	3.49	7.79e-05	0.0054
OS11G0115350	OsLTP1.21 _ Lipid Transfer Protein	-1.09	6.13	3e-14	6.88e-11
OS02G0157600	Rhodanese-like domain containing protein	-1.09	1.98	0.000479	0.0211
OS06G0133100	Conserved hypothetical protein.	-1.08	2.02	0.00136	0.0446
OS01G0611000	Uncharacterized protein	-1.07	3.61	0.000489	0.0214
OS09G0420100	Zinc finger, RING-type domain containing protein.	-1.07	2.23	0.000208	0.011
OS07G0181100	C4-dicarboxylate transporter/malic acid transport protein family protein.	-1.06	2.17	0.00113	0.0388
OS06G0267900	Disease resistance protein family protein.	-1.06	5.4	5.35e-08	1.31e-05
OS06G0523300	Conserved hypothetical protein.	-1.04	3.19	0.000283	0.0141
OS10G0368400	Clathrin adaptor complex small chain domain containing protein	-1.04	2.19	0.00121	0.0408
OS10G0576900	NAD-dependent epimerase/dehydratase protein	-1.03	2.2	0.00101	0.0355
OS05G0134400	Haem peroxidase, plant/fungal/bacterial family protein.	-1.03	3.52	0.000667	0.0266
OS07G0448100	Aquaporin PIP2-4	-1.02	3.05	3.99e-05	0.00314
OS05G0253200	SHR5-receptor-like kinase	-1.02	3.08	4.3e-05	0.00329
OS07G0181500	DUF506, plant family protein.	-1.02	3.34	9.49e-06	0.00102
OS05G0369900	Conserved hypothetical protein.	-1.01	3.2	1.04e-05	0.00108
OS04G0276600	Receptor Protein Kinase	-1.01	2.62	0.000149	0.00851
OS05G0215000	OsBURP01 - BURP domain containing protein	-1.01	3.59	2.6e-06	0.000345
OS05G0261700	LRR kinase	-1.01	3.54	0.000428	0.0192
OS06G0351500	Lipolytic enzyme, G-D-S-L family protein.	-1	2.77	3.66e-05	0.00296
OS04G0179700	OsKSL4 - Syn-pimara-7,15-diene synthase	-1	3.79	0.000715	0.0278
