# Supplementary material for: Osa-miR7695 enhances transcriptional priming in defense responses against the rice blast fungus
Source: BMC Plant Biol. 2019 Dec 18;19:563. doi: 10.1186/s12870-019-2156-5 (PMC6921540; doi:10.1186/s12870-019-2156-5)
Supplement: Supplementary file 7 — Additional file 7: Table S4. Gene Ontology terms enriched in MIR7695-Ac versus WT-Az plants according to molecular function. [file 12870_2019_2156_MOESM7_ESM.xlsx]

## Sheet: Table S4
Table S4. Gene Ontology terms enriched in MIR7695-Ac versus WT-Az plants according to molecular function. Singular Enrichment Analysis (SEA) with the Rice Gramene genemodel as a reference by AgriGO analysis (Fisher test, p<0.05; Yekutieli FDR < 0.01; ‘5’ as minimum number of mapping entries) (see Additional file 6: Table S3 for DEGs used in the analysis). Upregulated (purple) and downregulated (g…
Gene ID	Gene Name		Binding	Protein binding	DNA binding	ATP binding	Metal Ion binding	Iron Ion binding	Calcium Ion binding	Zinc Ion binding	Catalytic activity	Hydrolase	Oxidoreductase	Transferase	Kinase	Transcription Regulator	Electron carrier	Transporter
Os04g0571600	Multi antimicrobial extrusion protein MatE family protein	2.45																Tra
Os09g0388400	Hydrolase, HAD superfamily, Cof family	1.45																Tra
Os04g0209300	ABC transporter family protei	1.38																Tra
Os07g0559700	Monosaccharide transporter 3.	1.37																Tra
Os09g0484900	Sodium/sulphate symporter family protein.	1.29																Tra
Os06g0143400	Acyl-ACP thioesterase	1.06																Tra
Os01g0878900	4,5-DOPA dioxygenase extradiol-like protein.	-1.72	Bin				MIB	IIB		ZIB	Cat		oxi				Ele
Os02g0569400	CYP76M8	-1.3	Bin				MIB	IIB			Cat		oxi				Ele
Os05g0134400	Haem peroxidase, plant/fungal/bacterial family protein.	-1.03	Bin				MIB	IIB	CIB		Cat		oxi				Ele
Os06g0522300	Prx81 - Peroxidase Class III	-1.52	Bin				MIB	IIB	CIB		Cat		oxi				Ele
Os10g0109300	Peroxidase precursor	-1.18	Bin				MIB	IIB	CIB		Cat		oxi				Ele
Os12g0268000	OsSL (CYP71P1) --> OsT5H (tryptamine 5-hydroxylase)	-1.21	Bin				MIB	IIB			Cat		oxi				Ele
Os02g0703600	Abscisic acid 8'-hydroxylase 1 (OsABA8ox1, CYP707A5)	2.12	Bin				MIB	IIB			Cat		oxi
Os02g0770800	Nitrate reductase (OsNIA1)	3.07	Bin				MIB	IIB			Cat		oxi
Os08g0560000	Putative iron deficiency protein Ids3	-1.34	Bin				MIB	IIB			Cat		oxi
Os09g0451000	1-aminocyclopropane-1-carboxylate oxidase (ACO1)	-1.13	Bin				MIB	IIB			Cat	Hyd	oxi
Os01g0821600	OsWRKY21	1.21	Bin		DNA											TR
Os01g0826400	OsWRKY24	1.35	Bin		DNA											TR
Os02g0181300	OsWRKY71	1.41	Bin		DNA											TR
Os02g0654700	Ethylene-responsive transcription factor 5	1.1	Bin		DNA											TR
Os02g0677300	Dehydration-responsive element-binding protein 1G (OsDREB1G)	5.03	Bin		DNA											TR
Os02g0806400	OsGATA8 TF	1.42	Bin		DNA		MIB			ZIB						TR
Os03g0191900	AP2/EREBP transcription factor superfamily protein	1.53	Bin		DNA											TR
Os03g0335200	WRKY44	1.23	Bin		DNA											TR
Os03g0741100	bHLH domain containing protein.	1.62	Bin		DNA											TR
Os04g0572400	Dehydration-responsive element-binding protein 1E (OsDREB1E)	8.76	Bin		DNA											TR
Os05g0322900	OsWRKY45	1.12	Bin		DNA											TR
Os05g0474800	OsWRKY70	1.5	Bin		DNA											TR
Os05g0530400	Heat stress transcription factor Spl7	1.09	Bin		DNA											TR
Os05g0537100	OsWRKY7	1.21	Bin		DNA											TR
Os08g0386200	OsWRKY69	1.12	Bin		DNA											TR
Os09g0522100	Ethylene Response Factor 133 (OsERF133)	3.84	Bin		DNA											TR
Os01g0108400	bHLH domain containing protein	1.41														TR
Os01g0705700	bHLH protein	1.91														TR
Os04g0301500	OsRERJ1 - JA-responsive bHLH protein	2.39														TR
Os10g0432200	Retrotransposon protein	-4.92	Bin			ATP					Cat	Hyd					Ele
Os01g0106300	Isoflavone reductase homolog IRL	-2.13	Bin								Cat
Os01g0113200	OsRLK8 receptor serine/threonine kinase	1.89	Bin			ATP					Cat			tra	kin
Os01g0113300	ORK10	1.67	Bin			ATP					Cat			tra	kin
Os01g0117200	TAK33-like receptor kinase	-1.62	Bin			ATP					Cat			tra	kin
Os01g0295700	Protein phosphatase-2C.	1.26	Bin				MIB				Cat	Hyd
Os01g0310500	Dehydration-responsive element-binding protein 1E (OsDREB1H)	3.36	Bin			ATP					Cat			tra	kin	TR
Os01g0310800	Wall-Associated Kinase Gene 4 (OsWAK4; OsRLCK32)	3.18	Bin			ATP					Cat			tra	kin
Os01g0699500	NPKL3	1.61	Bin			ATP					Cat			tra	kin
Os01g0699600	NPKL4	1.66	Bin			ATP					Cat			tra	kin
Os01g0723600	Ribose-phosphate pyrophosphokinase 3	-1.25	Bin			ATP	MIB				Cat			tra	kin
Os01g0742400	Receptor-like protein kinase	1.14	Bin	PB		ATP					Cat			tra	kin
Os01g0842400	OsLAC4 - Laccase	-1.73	Bin				MIB				Cat		oxi
Os02g0126400	OsCPK4	1.06	Bin			ATP	MIB		CIB		Cat			tra	kin
Os02g0165100	Protein kinase-like domain containing protein	1.29	Bin			ATP					Cat			tra	kin
Os02g0269600	Peptidase A1, pepsin family protein	-1.2	Bin	PB							Cat	Hyd
Os02g0540700	U-box protein 45 (OsPUB45)	2.76	Bin								Cat
Os02g0548700	U box domain containing protein.	1.79	Bin								Cat
Os03g0236200	Glutamate decarboxylase isozyme 3	1.34	Bin								Cat
Os03g0285800	Metallothionein.	1.33	Bin			ATP					Cat			tra	kin
Os03g0761100	Protein phosphatase 2C-like protein	1.03	Bin				MIB				Cat	Hyd
Os04g0104900	COMT (caffeate O-methyltransferase)	-1.22	Bin	PB							Cat			tra
Os04g0175600	0-methyltransferase (OsCOMTL5)	1.98	Bin	PB							Cat			tra
Os04g0179700	OsKSL4 - Syn-pimara-7,15-diene synthase	-1	Bin				MIB				Cat
Os04g0209300	ABC transporter family protei	1.38	Bin			ATP					Cat	Hyd
Os04g0372700	Quinone-oxidoreductase QR1	1.2	Bin				MIB			ZIB	Cat		oxi
Os04g0497000	NADP-dependent oxidoreductase	1.54	Bin				MIB			ZIB	Cat		oxi
Os04g0578000	ACC synthase	1.24	Bin								Cat			tra
Os04g0584600	OsCPK13	1.02	Bin			ATP	MIB		CIB		Cat			tra	kin
Os04g0598900	OsWAK50 (WAK-RLK)	1.18	Bin			ATP	MIB		CIB		Cat			tra	kin
Os04g0619400	Protein kinase-like domain containing protein	1.22	Bin			ATP					Cat			tra	kin
Os05g0127300	TKL_IRAK_CR4L.4 - The CR4L subfamily has homology with Crinkly4	1.62	Bin			ATP					Cat			tra	kin
Os05g0495700	Glycerol-3-phosphate dehydrogenase-like protein	1.67	Bin								Cat		oxi
Os06g0320200	Glycoside hydrolase, family 1 protein.	-2.11	Bin								Cat	Hyd
Os06g0528700	Flavin-containing monooxygenase FMO family protein.	-1.25	Bin								Cat		oxi
Os06g0549900	FAD linked oxidase, N-terminal domain containing protein.	-3.66	Bin								Cat		oxi
Os07g0114000	Protein phosphatase 2C-like.	1.41	Bin				MIB				Cat	Hyd
Os08g0114300	FAD-dependent oxidoreductase family protein	-1.37	Bin								Cat		oxi
Os08g0140300	AADC1 --- Tryptophan decarboxylase	-2.87	Bin								Cat
Os08g0140500	AADC2 - Tryptophan decarboxylase	-1.43	Bin								Cat
Os08g0521200	Receptor-like protein kinase 1.	-1.6	Bin	PB		ATP					Cat			tra	kin
Os09g0388400	Hydrolase, HAD superfamily, Cof family	1.45	Bin			ATP					Cat	Hyd
Os10g0576900	NAD-dependent epimerase/dehydratase protein	-1.03	Bin								Cat
Os11g0514500	OsSERK2 - BRASSINOSTEROID INSENSITIVE 1- receptor kinase 1	-1.5	Bin	PB							Cat			tra	kin
Os11g0549300	KI domain interacting kinase 1	-5.05	Bin			ATP					Cat			tra	kin
Os11g0641500	OsLAC19 - Laccase	-3.17	Bin				MIB				Cat		oxi
Os12g0249900	Protein kinase-like domain containing protein.	-3.49	Bin			ATP					Cat			tra	kin
Os12g0258700	OsLAC24 - Laccase	-2.7	Bin				MIB				Cat		oxi
Os01g0135700	OsCML16 - Calmodulin-related calcium sensor	1.31	Bin				MIB		CIB
Os01g0356900	Leucine-rich repeat/extensin 1	-1.35	Bin	PB
Os01g0675800	No apical meristem (NAM) protein domain containing protein.	1.16	Bin		DNA											TR
Os01g0730700	OsWRKY14	-1.53	Bin		DNA											TR
Os01g0783700	EF-hand Ca2+-binding protein CCD1	2.34	Bin				MIB		CIB
Os01g0816100	OsNAC4	1.61	Bin		DNA											TR
Os01g0841700	Os-FIERG2 (elicitor-responsive protein)	1.2	Bin				MIB		CIB							TR
Os01g0862800	NAC transcription factor-like protein	1.77	Bin		DNA											TR
Os01g0863300	MYB family transcription factor	1.59	Bin		DNA											TR
Os01g0897700	Formin-Like protein	-1.84	Bin	PB
Os02g0585100	Heavy metal transport/detoxification protein domain containing protein.	1.12	Bin				MIB
Os02g0739100	Actin-binding FH2 domain containing protein.	1.47	Bin	PB
Os02g0759400	Zinc finger, RING-type domain containing protein (OsRING-1)	2.56	Bin	PB			MIB			ZIB						TR
Os03g0133000	NAC-domain protein	1.01	Bin		DNA											TR
Os03g0152000	Heavy metal transport/detoxification protein domain containing protein.	1.79	Bin				MIB
Os03g0181100	Os-JAZ10	1.73	Bin	PB
Os03g0215400	MADS1	-2.78	Bin	PB	DNA											TR
Os03g0288000	OsMT1-1b - Metallothionein-like protein 1B	-2.13	Bin				MIB
Os03g0315400	MYB family transcription factor	1.49	Bin		DNA											TR
Os03g0815100	NAC transcription factor	1.3	Bin		DNA											TR
Os04g0115500	ZOS4-01 - C2H2 zinc finger protein	-1.19	Bin				MIB			ZIB						TR
Os04g0667600	Heavy metal transport/detoxification protein	1.06	Bin				MIB
Os04g0682600	Integrase, catalytic region domain containing protein.	-6.66	Bin		DNA
Os05g0140100	OsMYB2P-1	-1.57	Bin		DNA											TR
Os05g0261700	LRR kinase	-1.01	Bin	PB
Os05g0447700	Ferritin/ribonucleotide reductase-like family protein.	1.91	Bin
Os06g0267900	Disease resistance protein family protein.	-1.06	Bin			ATP
Os07g0486000	mutS family domain IV containing protein	1.76	Bin		DNA	ATP
Os07g0631700	EF-Hand type domain containing protein.	-1.12	Bin				MIB		CIB
Os07g0661400	Early response to dehydration 15-like protein	1.36	Bin	PB												TR
Os07g0686300	Zinc finger, RING-type domain containing protein.	-1.55	Bin	PB			MIB			ZIB						TR
Os08g0387700	Disease resistance protein LR10	-1.44	Bin	PB		ATP
Os08g0482600	Cupredoxin domain containing protein (OsUCL29)	2.3	Bin				MIB
Os09g0357400	Disease resistance protein family protein.	-1.35	Bin			ATP
Os09g0420100	Zinc finger, RING-type domain containing protein.	-1.07	Bin	PB			MIB			ZIB						TR
Os09g0486500	Multiple stress-responsive zinc-finger protein (OsISAP1)	1.05	Bin		DNA		MIB			ZIB
Os09g0508500	OsDRB2 - Double-stranded RNA-binding protein	-3.98	Bin
Os10g0368400	Clathrin adaptor complex small chain domain containing protein	-1.04	Bin	PB
Os10g0397900	Nuclear transcription factor Y subunit	-5.02	Bin		DNA
Os11g0679900	Expressed protein	-1.62	Bin
Os12g0237900	NBS-LRR type disease resistance protein	-1.33	Bin			ATP
Os12g0556200	Calmodulin binding protein	1.26	Bin	PB
Os01g0310100	Phospholipase D zeta 2 (OsPLDzeta2, OsPLDrho2)	4.67									Cat
Os01g0332100	Neutral invertase-like protein	1.18									Cat
Os01g0631200	Siroheme uroporphyrinogen methyltransferase1	3.02									Cat			tra
Os01g0760000	Dynein light chain 1	1.74									Cat	Hyd
Os02g0106100	Fructosyltransferase	-1.48									Cat	Hyd
Os02g0173700	RNA binding protein	-1.26									Cat			tra
Os02g0205500	Fatty acid elongase 1	1.39									Cat			tra
Os02g0314600	Chloroplast nucleoid ATP binding protein	1.09									Cat	Hyd
Os02g0572400	Riboflavin biosynthesis protein ribA, chloroplast precursor	1.15									Cat	Hyd
Os02g0594900	Glycosyl transferase, family 17 protein.	1.05									Cat			tra
Os02g0790500	Glycosyl transferase, family 20 domain containing protein.	1.07									Cat
Os03g0307200	OsNAS2 - Nicotianamine synthase 2	-1.5									Cat			tra
Os03g0307300	OsNAS1 - Nicotianamine synthase 1	-2.39									Cat			tra
Os03g0764000	GCN5-related N-acetyltransferase domain containing protein.	-1.61									Cat			tra
Os06g0156600	Lipolytic enzyme, G-D-S-L family protein.	-1.09									Cat	Hyd
Os06g0187500	UDP-glucuronosyl/UDP-glucosyltransferase family protein	-1.41									Cat			tra
Os06g0351500	Lipolytic enzyme, G-D-S-L family protein.	-1									Cat	Hyd
Os07g0241500	UDP-glucuronosyl/UDP-glucosyltransferase family protein.	1.32									Cat			tra
Os07g0671500	OsGH3.11 - Indole-3-acetic acid-amido synthetase	-1.84									Cat
Os08g0371200	Transposon protein, putative, CACTA, En/Spm sub-class	-1.41									Cat		oxi
Os08g0390200	1-aminocyclopropane-1-carboxylate oxidase homolog 4	-1.6									Cat		oxi
Os08g0445700	Trehalose-6-phosphate synthase	1.22									Cat
Os10g0543400	CHIT15 - Chitinase family protein precursor	1.53									Cat	Hyd
Os10g0555100	OsGGT - Glycogenin glucosyltransferase	1.84									Cat			tra
Os11g0614500	Patatin-like protein 3	-1.79									Cat	Hyd
Os11g0679700	Glycerol-3-phosphate acyltransferase,	-1.61									Cat			tra
Os05g0322900	OsWRKY45	1.12			DNA											TR
