# Supplementary material for: Osa-miR7695 enhances transcriptional priming in defense responses against the rice blast fungus
Source: BMC Plant Biol. 2019 Dec 18;19:563. doi: 10.1186/s12870-019-2156-5 (PMC6921540; doi:10.1186/s12870-019-2156-5)
Supplement: Supplementary file 8 — Additional file 8: Table S5. DEGs in MIR7695-Ac versus WT-Az plants. [file 12870_2019_2156_MOESM8_ESM.xlsx]

## Sheet: Table S5
Table S5. DEGs in MIR7695-Ac versus WT-Az plants. Significantly regulated genes (p <0.05, FDR <0.05) are in purple (upregulated, log2FC ≥ 1) or green (downregulated, log2FC ≤ -1). Data are means (n=2). RNA-seq analysis of expression levels (FPKM). These data are represented in Fig. 4c.
			Fold Change	Gene Expression (FPKM)
			Log2FC	WT(Az)		MIR7695-Ac
	ID	Gene	(MIR7695-Ac vs WT)	R1	R2	R1	R2
WRKY	Os05g0537100	OsWRKY7	1.21087	11.8216	13.182	22.6957	35.205
	Os01g0730700	OsWRKY14	-1.53	3.23654	1.50437	0.873007	0.772696
	Os01g0821600	OsWRKY21	1.20539	6.04975	11.759	17.6041	23.4417
	Os01g0826400	OsWRKY24	1.35073	34.3424	40.1821	76.0688	114.139
	Os03g0335200	OsWRKY44	1.23421	8.89306	6.74406	16.2555	20.6339
	Os05g0322900	OsWRKY45	1.11981	66.7693	55.9462	122.573	144.676
	Os08g0386200	OsWRKY69	1.12284	45.0323	60.0979	108.89	120.237
	Os05g0474800	OsWRKY70	1.49604	8.91897	9.02028	20.9592	29.7151
	Os02g0181300	OsWRKY71	1.40524	56.2503	79.109	151.779	206.824
NAC	Os01g0816100	OsNAC4	1.60746	2.82522	4.78101	8.66002	14.4926
	Os03g0815100	SNAC1	1.29661	21.4253	45.8492	70.206	94.9057
	Os01g0862800	ONAC59	1.77482	3.21852	5.31809	9.12754	20.0786
	Os03g0133000	ONAC022	1.00599	32.1936	40.3974	58.2821	87.5688
	Os01g0675800	OsNAC14	1.16416	3.71358	5.94644	9.8392	11.8144
ERF	Os03g0191900	AP2/EREBPTF	1.52695	3.55157	5.24043	10.5777	14.7791
	Os02g0654700	OsEREBP5	1.10156	5.1997	6.49753	8.33123	16.7548
	Os04g0572400	OsDREB1E	8.75635	0	0	3.10985	11.7965
	Os02g0677300	OsDREB1G	5.02955	0.153915	0.315974	4.25404	11.6156
	Os09g0522100	OsDREB1H	3.83905	0	0.9492	5.03619	8.83543
MYB	Os03g0315400	OsMYB2	1.49112	2.68437	4.34738	8.01624	11.7534
	Os05g0140100	OsMYB2P-1	-1.57	1.26039	1.21287	0.400409	0.42718
JAZ	Os03g0180800	OsJAZ9	1.11	1.70244	2.62121	4.2366	5.12891
	Os03g0181100	OsJAZ10	1.73246	8.67116	10.6163	26.5847	37.5801
	Os10g0392400	OsJAZ12	1.64153	2.86042	4.676	8.17849	15.3201
bHLH	Os01g0108400	OsbHLH1	1.40567	10.2708	6.37759	26.5868	17.7635
	Os03g0741100	OsbHLH148	1.62004	9.69783	10.8903	23.7781	39.5547
	Os01g0705700	OsbHLH17 / MYL1	1.91407	1.13768	0.660048	2.21571	4.60474
	Os06g0570900	bHLH protein	-3.36	0.825844	0.339076	0.0524721	0.0497602
	Os04g0301500	OsRERJ1	2.39	0.611335	0.941261	3.49585	4.6965
GATA	Os02g0806400	OsGATA8 TF	1.42295	15.0868	14.9498	34.3429	46.3084
ZPT	Os02g0759400	OsRING-1	2.56	4.0105	6.02994	16.1504	42.935
	Os09g0420100	Zinc finger_1, RING-type domain	-1.07	1.94612	2.31722	1.07577	0.949817
	Os04g0115500	ZOS4-01 - C2H2 zinc finger protein	-1.19	2.37433	2.08897	0.905153	1.04231
	Os02g0823900	ZOS2-19 - C2H2 zinc finger protein	-1.6	13.6195	13.3002	5.22815	3.67572
GRAS	Os07g0545800	OsCIGR1	1.20357	21.6527	25.4803	41.8772	66.734
HSF	Os05g0530400	OsHSFA4D	1.09418	15.2329	13.4315	28.417	32.9068
WAK	Os01g0310800	OsWAK4	3.18	7.17094	7.04816	65.5711	63.3134
	Os04g0310400	OsWAK36	1.26	5.87756	6.13983	13.5333	15.3724
	Os04g0598900	OsWAK50	1.18	1.66881	2.04719	4.61628	3.82589
Resistance proteins	Os06g0268500	NB-ARC/LRR disease resistance protein (R1)	7.53	0	0	0.788839	0.575439
	Os04g0514600	NB-ARC/LRR disease resistance protein (R2)	2.51	3.87784	3.6343	14.6226	28.3738
	Os11g0227800	NBS-LRR type disease resistance protein (R3)	1.08	7.19737	5.15357	11.0085	15.2396
	Os12g0481400	NBS-LRR type disease resistance protein (R4)	-9.28	1.52358	1.54216	0	0
	Os12g0237900	NBS-LRR type disease resistance protein (R5)	-1.33	1.66325	1.80038	0.835825	0.54664
	Os08g0387700	Disease resistance protein LR10 (R6)	-1.44	0.824222	1.18444	0.183292	0.546287
	Os09g0357400	Disease resistance protein family protein (R7)	-1.35	21.4795	17.4523	7.33515	7.9108
	Os11g0608300	Barley stem rust resistance protein (R8)	-1.26	8.79972	7.46164	4.1673	2.66755
	Os06g0267900	Disease resistance protein family protein (R9)	-1.06	13.5859	14.1291	7.87622	5.48047
Metal binding	Os03g0152000	Heavy metal transport/detoxification protein (HMTD1)	1.79	4.82458	9.11494	24.5234	23.7615
	Os02g0818900	Heavy metal transport/detoxification protein (HMTD2)	1.69	1.78795	2.01877	5.87889	6.46383
	Os02g0585100	Heavy metal transport/detoxification protein (HMTD3)	1.12	12.5772	17.7317	29.4617	36.5673
	Os04g0667600	Heavy metal transport/detoxification protein (HMTD4)	1.06	41.9529	74.6684	103.322	139.494
	Os01g0631200	Siroheme uroporphyrinogen methyltransferase1 (SUM1)	3.02	15.2336	30.0425	150.832	216.276
	Os08g0560000	Id3 - Putative iron deficiency protein	-1.34	16.3838	16.8173	6.29842	6.78174
	Os03g0307300	OsNAS1 - Nicotianamine synthase 1	-2.39	5.35612	12.0807	2.48519	0.828048
	Os03g0307200	OsNAS2 - Nicotianamine synthase 2	-1.5	12.5759	19.8409	7.47251	3.99921
Oxidation / Reduction	Os01g0842400	OsLAC4	-1.73	1.46811	0.875004	0.270814	0.428029
	Os11g0641500	OsLAC19	-3.17	7.34768	2.23829	0.72287	0.342755
	Os12g0258700	OsLAC24	-2.7	1.40814	0.996822	0.277665	0.0877715
	Os10g0109300	Prx125	-1.18	5.27673	6.944	2.77243	2.62914
	Os06g0522300	Prx81	-1.52	4.05113	4.00709	1.40399	1.398
	Os05g0134400	POX - Haem peroxidase	-1.03	13.827	6.53118	5.30618	4.70016
