# Supplementary material for: Osa-miR7695 enhances transcriptional priming in defense responses against the rice blast fungus
Source: BMC Plant Biol. 2019 Dec 18;19:563. doi: 10.1186/s12870-019-2156-5 (PMC6921540; doi:10.1186/s12870-019-2156-5)
Supplement: Supplementary file 10 — Additional file 10: Table S6. DEGs in WT plants after infection with M. oryzae (48 h post-infection [hpi]) (INF-WT-Az vs. WT-Az). [file 12870_2019_2156_MOESM10_ESM.xlsx]

## Sheet: Table S6
Table S6. DEGs in WT plants after infection with M. oryzae (48 h post-infection [hpi]) (INF-WT-Az vs. WT-Az). Significantly regulated genes (p <0.05, FDR <0.05) are in purple (upregulated, log2FC ≥ 1) or green (downregulated, log2FC ≤ -1).
RAP DB Locus	Description	logFC	logCPM	PValue	FDR
OS01G0714800	OsWRKY26	6.74516	-0.13912	1.98792e-06	0.000461701
OS07G0677500	OsPOC1 - Peroxidase	6.03348	4.05835	3.47667e-52	6.379e-48
OS03G0195100	OsALD1 - Aminotransferase	5.73807	2.09314	1.82096e-15	2.22739e-12
OS07G0218700	Cytochrome P450	3.96139	3.09097	3.17923e-21	8.33322e-18
OS11G0264000	OsLAC15	3.75518	0.606339	1.92084e-06	0.000451841
OS12G0218100	Non-protein coding transcript	3.32674	1.54224	1.94728e-09	1.05084e-06
OS12G0434400	Leucine aminopeptidase 1	3.2556	2.52378	1.78037e-15	2.22739e-12
OS12G0199800	Cytochrome P450	3.22247	1.13788	5.87457e-09	2.68577e-06
OS10G0542900	Chitinase IIa	3.21118	6.57315	1.89383e-28	8.68699e-25
OS01G0342750	Hypothetical protein	3.08505	2.17136	1.08699e-11	8.67132e-09
OS11G0592000	OsPR4c - WIP3 - Wound-induced protein precursor	3.0502	5.11116	2.56945e-17	3.92869e-14
OS01G0307686	Embryonic abundant protein-like	2.749	1.29587	1.56789e-06	0.000388753
OS07G0489000	LTPL55 - Protease inhibitor/seed storage/LTP family protein precursor	2.71115	0.681318	6.02999e-05	0.00807578
OS09G0572000	ERF (ethylene response factor)/AP2 transcription factor family	2.69632	0.507635	2.73519e-07	8.50596e-05
OS10G0569800	RALFL29 - Rapid ALkalinization Factor RALF family protein precursor,	2.58552	7.73428	2.51507e-38	2.30732e-34
OS01G0816100	OsNAC4	2.57554	4.33926	5.21539e-22	1.91384e-18
OS01G0940700	OsPR2 - Beta-1,3-glucanase	2.50822	8.3278	8.42876e-22	2.57751e-18
OS10G0570200	Similar to RIR1b protein precursor	2.4703	5.03604	1.55151e-36	9.48902e-33
OS10G0515900	Cytochrome P450	2.43921	1.92697	1.64116e-07	5.47491e-05
OS04G0556400	O-glucosyltransferase 1	2.40513	3.76911	6.95325e-16	9.81372e-13
OS07G0283125	Lectin-like receptor kinase	2.32411	1.7077	3.69432e-07	0.000109328
OS11G0514400	BRASSINOSTEROID INSENSITIVE 1-associated receptor kinase 1	2.31955	4.13091	3.33818e-11	2.18746e-08
OS08G0112300	Transferase family protein	2.30874	1.30485	2.60499e-08	1.06214e-05
OS07G0283050	Lectin-like receptor kinase	2.3038	2.02894	3.92118e-05	0.0058972
OS08G0230800	S-domain receptor-like protein kinase	2.21153	2.23943	0.000123734	0.014936
OS04G0600300	OsAOX1b -Alternative oxidase 1a	2.18023	1.95079	6.94438e-07	0.000182022
OS11G0475200	Non-protein coding transcript	2.10162	0.972795	0.000348996	0.0342427
OS03G0200000	Haemolysin-III related family protein	2.09629	1.17218	5.90186e-05	0.00802128
OS06G0215600	Oxo-phytodienoic acid reductase	2.05293	2.01031	5.06845e-07	0.000138842
OS07G0598000	NADPH HC toxin reductase	2.00196	2.40014	2.13632e-09	1.11992e-06
OS12G0217800	Non-protein coding transcript	1.94317	3.12498	3.21813e-15	3.69039e-12
OS12G0221400	Conserved protein	1.91201	1.97437	4.36496e-08	1.66851e-05
OS07G0539100	Glycoside hydrolase, family 17 protein.	1.91124	5.96962	2.93639e-13	2.69385e-10
OS11G0702100	Chitinase Class III	1.86427	0.878219	4.79725e-05	0.00698571
OS10G0570001	Unknown protein - Ximilar to RiR1	1.84959	2.70492	1.56612e-09	8.70761e-07
OS05G0537100	OsWRKY7	1.83499	5.28814	6.95825e-19	1.41855e-15
OS01G0160800	RIP2 - ribosome inactivating protein 2	1.82379	1.26043	6.50565e-05	0.00852612
OS06G0128800	Conserved hypothetical protein	1.78225	2.41102	6.1283e-09	2.68577e-06
OS08G0140300	AADC1 - Tryptophan decarboxylase	1.77724	3.39849	1.52456e-12	1.33203e-09
OS12G0218300	RALFL45 - Rapid ALkalinization Factor RALF family protein precursor	1.76236	2.56609	3.71093e-08	1.48018e-05
OS05G0571200	OsWRKY19	1.70549	2.93129	1.82773e-10	1.11784e-07
OS11G0181800	Oxidoreductase, short chain dehydrogenase/reductase family protein	1.70303	5.30864	1.26133e-13	1.21804e-10
OS12G0268000	OsSL (CYP71P1) --> OsT5H (tryptamine 5-hydroxylase)	1.69286	4.04214	2.34356e-11	1.65383e-08
OS01G0668901	Serine/threonine-protein kinase	1.65445	2.4344	2.23354e-09	1.13836e-06
OS04G0122200	Receptor kinase	1.64661	2.44395	9.60729e-06	0.00183619
OS10G0416500	Chitinase Class III	1.62083	6.25234	2.16764e-12	1.80781e-09
OS04G0493400	OsPR3 - Chitinase IIb	1.61499	5.03611	3.6186e-07	0.000108843
OS04G0104900	COMT (caffeate O-methyltransferase)	1.61126	3.27894	3.33018e-11	2.18746e-08
OS06G0591400	Conserved hypothetical protein.	1.5357	6.10282	7.33133e-18	1.31963e-14
OS04G0179700	OsKSL4 - Syn-pimara-7,15-diene synthase	1.52543	3.78801	4.14976e-09	1.9926e-06
OS11G0592200	OsPR4	1.4823	4.35274	2.97549e-07	9.09905e-05
OS01G0795400	Subtilase	1.47786	3.76993	8.09436e-10	4.79082e-07
OS09G0551400	Serine/threonine-protein kinase receptor precursor	1.47484	2.02381	2.3968e-05	0.00389173
OS04G0184100	Amidase family protein	1.47244	3.0268	4.67991e-06	0.000975761
OS06G0591200	Conserved hypothetical protein.	1.44472	4.75487	2.21202e-11	1.62345e-08
OS09G0255400	IGPS - Indole-3-glycerol phosphate synthase	1.42544	5.5945	4.15502e-15	4.48449e-12
OS10G0569400	RIR1a (RALF protein)	1.33182	5.43366	6.14793e-09	2.68577e-06
OS10G0491000	Plant Basic Secretory Protein	1.32945	6.36296	4.45702e-14	4.54319e-11
OS03G0663500	PR Thaumatin	1.32533	5.86788	2.06855e-11	1.5814e-08
OS10G0558700	2OG-Fe(II) oxygenase protein	1.3126	5.71882	7.91147e-18	1.31963e-14
OS04G0494100	OsChia4b - Chitinase Class I	1.30591	4.09233	9.74811e-05	0.0122506
OS09G0502500	Alcohol dehydrogenase superfamily, zinc-containing protein	1.28655	2.05546	0.000266673	0.0278007
OS04G0373400	Multi antimicrobial extrusion protein MatE family protein	1.27253	3.96333	8.69305e-08	3.06731e-05
OS03G0197200	Sorbitol transporter	1.26802	4.05515	4.56579e-07	0.000128882
OS04G0581100	Isopenicillin N synthase family protein.	1.26696	3.48289	0.000164553	0.0187529
OS02G0327500	DNA binding protein	1.25388	3.56003	0.000127793	0.0152257
OS07G0541200	Serine/threonine kinase protein	1.21867	3.12747	2.94079e-06	0.000658019
OS08G0141400	NADPH dehydrogenase	1.20932	3.39453	2.01157e-05	0.00341744
OS10G0439800	Cytochrome P450	1.19359	2.11736	0.000459696	0.0425985
OS01G0218100	bHLH protein	1.1801	3.03523	8.63051e-06	0.0016846
OS04G0578000	ACC synthase	1.14642	2.92852	6.95428e-05	0.00898571
OS03G0319000	VQ motif family protein	1.14365	3.79856	2.79326e-06	0.000632725
OS06G0109300	Nodulin - transmembrane domain containing protein.	1.14222	3.09008	7.09789e-06	0.00141557
OS06G0649000	OsWRKY28	1.08591	4.50325	3.66232e-06	0.000790544
OS01G0248500	Pathogen-related protein	1.06413	4.07313	1.12789e-07	3.83233e-05
OS04G0598900	OsWAK50	1.05593	3.16169	3.81406e-05	0.0058317
OS08G0423500	Carbonic anhydrase, eukaryotic family protein.	1.04774	2.77492	0.000345877	0.0341191
OS11G0175400	Plant neutral invertase family protein	1.0306	3.8067	6.46057e-06	0.00133189
OS04G0581000	Naringenin - F3bH (Flavanone 3-hydroxylase-like protein)	1.02547	4.45073	6.09928e-08	2.23819e-05
OS03G0236200	OsGAD3 - Glutamate decarboxylase isozyme 3	1.00704	3.48815	0.000197064	0.0217815
OS01G0837000	Ankyrin repeat containing protein	1.00031	4.9464	6.81987e-09	2.91002e-06
OS12G0571100	Metallothionein-like protein type 1	-2.57098	2.11677	1.38975e-09	7.96847e-07
OS01G0842400	OsLAC4 - Laccase	-2.14708	0.591921	0.000154436	0.0178213
OS11G0641800	OsLAC19	-2.08922	0.651599	7.39692e-05	0.00949082
OS06G0667900	NBS-LRR protein	-1.94538	0.59285	0.000129715	0.0153549
OS05G0135500	Haem peroxidase family protein	-1.75158	2.60649	5.2163e-05	0.00741928
OS03G0399800	Jacalin-related lectin domain containing protein.	-1.6538	1.15308	0.000183679	0.0205496
OS01G0878900	4,5-DOPA dioxygenase extradiol-like protein	-1.62266	1.12814	3.87373e-05	0.00587398
OS08G0390200	1-aminocyclopropane-1-carboxylate oxidase homolog 4	-1.60917	0.84665	0.000449202	0.0420508
OS03G0348200	TPS - Terpene synthase-like protein	-1.54879	2.81054	1.75803e-05	0.0030146
OS01G0106300	Isoflavone reductase homolog IRL	-1.54514	1.27059	1.38365e-05	0.00248678
OS04G0305700	UDP-glucuronosyl/UDP-glucosyltransferase family protein	-1.53461	1.85946	6.18871e-07	0.000164566
OS04G0454200	Monosaccharide transporter 1	-1.52708	2.34738	6.68626e-06	0.00134922
OS10G0578600	Methyltransferase	-1.46739	1.40346	0.000290193	0.0297456
OS06G0289900	UDP-glucuronosyl/UDP-glucosyltransferase family protein.	-1.43434	3.8028	0.000377113	0.0364172
OS06G0102100	Cytochrome P450 protein	-1.38326	3.4411	3.79448e-08	1.4813e-05
OS05G0567600	hhH-GPD superfamily base excision DNA repair protein	-1.2847	2.30045	0.000137264	0.0161444
OS10G0552700	LTPL145 - Protease inhibitor/seed storage/LTP family protein precursor	-1.25428	2.02171	2.28947e-05	0.00375065
OS06G0118700	Peptidase A1	-1.23416	2.12359	0.000371122	0.0360283
OS05G0556400	DOMON related domain containing protein	-1.2258	1.84019	0.000123034	0.014936
OS04G0550200	DREB subfamily A-4 of ERF/AP2 transcription factor family	-1.21467	1.95378	0.000183094	0.0205496
OS05G0215000	OsBURP01 - BURP domain containing protein	-1.18311	3.59288	5.19717e-08	1.94608e-05
OS04G0101400	Cytochrome P450	-1.13967	3.54789	2.27953e-05	0.00375065
OS01G0249200	Germin-like protein	-1.13942	2.80154	0.000326866	0.032418
OS10G0196000	Cytochrome P450	-1.13312	2.73204	0.000277731	0.0286281
OS02G0258800	Conserved hypothetical protein	-1.13173	2.38867	1.17899e-05	0.00218506
OS04G0629700	Kinesin-like protein A	-1.11784	2.23437	0.000214681	0.0234462
OS05G0189900	HAD superfamily, subfamily IIIB acid phosphatase	-1.11505	2.51353	0.000233378	0.0248955
OS11G0530600	Chalcone synthase C2	-1.11438	4.89899	4.54643e-05	0.00672725
OS05G0563600	Fasciclin-like protein	-1.09426	3.58733	1.66035e-06	0.000406187
OS06G0163300	Harpin-induced 1 domain containing protein.	-1.07678	3.21304	7.56226e-06	0.00149196
OS03G0162500	Uncharacterized protein	-1.06108	3.18547	4.12451e-06	0.000878731
OS02G0207900	Lipase	-1.06079	2.80252	6.27577e-05	0.00834405
OS06G0288300	UDP-glucoronosyl and UDP-glucosyl transferase domain containing protein	-1.03434	3.29621	8.91292e-06	0.00172141
OS02G0589000	Lecithin:cholesterol acyltransferase family protein.	-1.01584	3.94718	0.00039039	0.0375019
OS03G0128000	Fasciclin-like arabinogalactan protein	-1.00096	2.9231	0.000224073	0.0240426
