# Supplementary material for: Osa-miR7695 enhances transcriptional priming in defense responses against the rice blast fungus
Source: BMC Plant Biol. 2019 Dec 18;19:563. doi: 10.1186/s12870-019-2156-5 (PMC6921540; doi:10.1186/s12870-019-2156-5)
Supplement: Supplementary file 11 — Additional file 11: Table S7. DEGs in MIR7695-Ac plants after infection with M. oryzae (48 hpi) (INF-MIR7695-Ac vs. MIR7695-Ac). [file 12870_2019_2156_MOESM11_ESM.xlsx]

## Sheet: Table S7
Table S7. DEGs in MIR7695-Ac plants after infection with M. oryzae (48 hpi) (INF-MIR7695-Ac vs. MIR7695-Ac). Significantly regulated genes (p <0.05, FDR <0.05) are in purple (upregulated, log2FC ≥ 1) or green (downregulated, log2FC ≤ -1).
RAP DB Locus	Description	logFC	logCPM	PValue	FDR
OS11G0264000	OsLAC15	8.2675	0.606339	1.75216e-16	6.84012e-14
OS01G0714800	OsWRKY26	7.08546	-0.13912	1.24217e-07	1.05515e-05
OS07G0218700	Cytochrome P450	6.54447	3.09097	1.11992e-36	2.93548e-33
OS07G0677500	OsPOC1 - Peroxidase	6.47234	4.05835	2.32659e-58	4.26883e-54
OS03G0195100	OsALD1 - Aminotransferase	6.02979	2.09314	6.348e-20	3.7572e-17
OS04G0122200	Receptor protein kinase	5.73706	2.44395	4.47452e-32	9.12206e-29
OS01G0342750	Hypothetical protein	5.35977	2.17136	7.89286e-25	7.62201e-22
OS08G0140300	AADC1 --- Tryptophan decarboxylase	5.28164	3.39849	6.5475e-56	6.00668e-52
OS11G0641500	OsLAC19 - Laccase	5.201	4.27881	2.7843e-24	2.55432e-21
OS12G0199800	Cytochrome P450	4.90704	1.13788	8.96257e-17	3.65434e-14
OS04G0597600	Nitrate transporter	4.547	0.39002	7.00125e-08	6.48783e-06
OS06G0549900	FAD linked oxidase, N-terminal domain containing protein.	4.07855	1.01201	4.20545e-10	6.76856e-08
OS11G0592000	OsPR4c - WIP3 - Wound-induced protein precursor	3.96713	5.11116	8.50913e-27	8.67364e-24
OS12G0434400	Leucine aminopeptidase 1	3.96247	2.52378	5.8184e-19	2.8853e-16
OS06G0570900	bHLH protein	3.94101	0.474351	1.38706e-06	8.71568e-05
OS01G0791033	Ribulose 1,5-biphosphate carboxylase	3.8632	2.19988	0.00154724	0.0236376
OS10G0109600	Peroxidase prxRPA	3.78508	0.753321	3.21442e-09	4.24304e-07
OS05G0311801	Isopentenyl transferase	3.76434	0.545413	7.99517e-08	7.26215e-06
OS07G0489000	LTPL55 - Protease inhibitor/seed storage/LTP family protein precursor	3.74797	0.681318	3.08126e-07	2.36548e-05
OS12G0268000	OsSL (CYP71P1) --> OsT5H (tryptamine 5-hydroxylase)	3.63247	4.04214	2.45195e-39	7.49808e-36
OS12G0218100	Non-protein coding transcript	3.58286	1.54224	6.43391e-12	1.4574e-09
OS11G0549300	KI domain interacting kinase 1	3.5217	1.46748	1.25556e-05	0.000544533
OS04G0104900	COMT (caffeate O-methyltransferase)	3.51762	3.27894	3.11416e-40	1.14277e-36
OS12G0258700	OsLAC24 - Laccase	3.46508	1.37746	1.18515e-09	1.68567e-07
OS07G0529000	Isocitrate lyase	3.45	0.473578	8.67661e-06	0.000404057
OS04G0172400	Acyltransferase	3.36726	0.788695	1.53033e-07	1.27052e-05
OS03G0235000	Prx38 - Peroxidase prxRPN	3.26762	2.26121	2.73017e-14	7.95131e-12
OS02G0569000	CYP76M5 - Cytochrome P450	3.24633	0.742843	2.26656e-07	1.78484e-05
OS10G0439800	Cytochrome P450	3.17074	2.11736	4.09458e-17	1.70744e-14
OS11G0514400	BRASSINOSTEROID INSENSITIVE 1-associated receptor kinase 1	3.10553	4.13091	3.44772e-17	1.47113e-14
OS01G0723600	Ribose-phosphate pyrophosphokinase 3	3.09871	4.30833	2.45079e-49	1.4989e-45
OS07G0283050	Lectin-like receptor kinase	3.0951	2.02894	2.52345e-08	2.66093e-06
OS10G0542900	Chitinase IIa	3.08568	6.57315	4.1609e-27	4.64178e-24
OS07G0564500	NADH dehydrogenase	3.07138	0.999239	3.157e-06	0.000171375
OS08G0140500	AADC2 - Tryptophan decarboxylase	2.95203	2.54875	7.75606e-16	2.79036e-13
OS09G0399800	OsCAD8A - Cinnamyl alcohol dehydrogenase 8A	2.82463	0.499197	8.53218e-06	0.000398985
OS09G0255400	IGPS - Indole-3-glycerol phosphate synthase	2.69788	5.5945	3.05001e-46	1.39904e-42
OS03G0661600	Pathogenesis-related thaumatin-like protein	2.6943	1.79634	1.12905e-09	1.61842e-07
OS08G0112300	Transferase family protein	2.67847	1.30485	6.76355e-09	8.3287e-07
OS07G0598000	NADPH HC toxin reductase	2.67656	2.40014	4.33165e-19	2.2077e-16
OS04G0678400	Zinc finger, Dof-type	2.65443	0.457317	2.81014e-06	0.000155303
OS12G0630200	Thaumatin-like protein	2.6339	1.7247	5.78676e-06	0.000290097
OS02G0569400	CYP76M8	2.62121	3.29132	1.51647e-19	8.26523e-17
OS12G0629700	OsPR5 - Thaumatin-like protein	2.56363	1.13446	6.30929e-11	1.20586e-08
OS08G0230800	S-domain receptor-like protein kinase	2.55436	2.23943	2.57227e-06	0.000143891
OS01G0237500	Isoflavone reductase-like protein -NmrA-like	2.53736	1.1863	3.37642e-06	0.000181673
OS12G0217800	Non-protein coding transcript	2.53511	3.12498	1.87854e-27	2.29782e-24
OS01G0940700	OsPR2 - Beta-1,3-glucanase	2.53451	8.3278	2.8161e-22	1.9873e-19
OS04G0179700	OsKSL4 - Syn-pimara-7,15-diene synthase	2.53057	3.78801	9.54091e-20	5.47052e-17
OS01G0795700	Conserved hypothetical protein	2.52916	0.753685	1.41653e-06	8.85539e-05
OS11G0700900	OsChib3H-b - Chitinase Clas III	2.47954	0.688616	0.000123715	0.00355787
OS10G0569800	RALFL29 - Rapid ALkalinization Factor RALF family protein precursor,	2.47251	7.73428	2.23232e-36	5.11983e-33
OS02G0269600	OsSub13 - Subtilisin homologue	2.46626	4.87235	3.30618e-12	7.87815e-10
OS09G0551400	Serine/threonine-protein kinase receptor precursor	2.46578	2.02381	4.68681e-12	1.07492e-09
OS04G0581100	Isopenicillin N synthase family protein.	2.45565	3.48289	2.48059e-14	7.34093e-12
OS01G0382000	OsPR1b	2.4449	8.66022	3.89535e-14	1.11675e-11
OS12G0221400	Conserved protein	2.40491	1.97437	5.74937e-13	1.48577e-10
OS10G0515900	Cytochrome P450	2.40196	1.92697	4.12714e-10	6.7013e-08
OS06G0200700	Non-protein coding transcript	2.38584	0.66112	0.000134101	0.00374504
OS07G0283125	Lectin-like receptor kinase	2.37186	1.7077	8.79135e-08	7.79245e-06
OS03G0289800	Leucoanthocyanidin dioxygenase-like protein.	2.33667	0.365431	0.000572248	0.0117445
OS07G0442900	Membrane protein (InPSR26 homolog - PCD)	2.33109	2.57279	1.91942e-08	2.07162e-06
OS02G0570900	OsCPS2/OsCyc2	2.32606	4.81766	3.49298e-10	5.82629e-08
OS01G0795400	OsSub9 - Putative Subtilisin homologue	2.29241	3.76993	4.45963e-21	2.82156e-18
OS06G0674000	Conserved hypothetical protein.	2.29198	1.43787	8.53434e-06	0.000398985
OS03G0288000	OsMT1-1b - Metallothionein-like protein 1B	2.28807	1.5327	2.29829e-07	1.8021e-05
OS04G0581000	Naringenin - F3bH (Flavanone 3-hydroxylase-like protein)	2.23242	4.45073	4.81491e-31	8.03127e-28
OS11G0475200	Non-protein coding transcript	2.22724	0.972795	1.52326e-07	1.2704e-05
OS10G0569400	RIR1a (RALF protein)	2.21169	5.43366	1.25956e-21	8.25372e-19
OS10G0517500	RRJ1 - Jasmonic acid-responsive gene	2.19439	3.31973	4.64751e-13	1.23583e-10
OS10G0534700	Fringe protein	2.19187	0.697773	0.000999518	0.0174273
OS01G0307686	Embryonic abundant protein-like	2.18664	1.29587	1.8906e-08	2.06481e-06
OS05G0202800	OsMT1-3b - Metallothionein-like protein 3B	2.18052	5.68594	0.000638729	0.0126971
OS07G0175600	LTPL78 - Protease inhibitor/seed storage/LTP family protein precursor	2.17421	2.81883	1.47438e-09	2.0494e-07
OS04G0607600	Cation transporter	2.16995	0.695648	8.62869e-05	0.00266531
OS07G0448400	OsPIP2;5 - Aquaporin	2.15712	0.958287	1.17996e-05	0.000524211
OS10G0409400	Polygalacturonase isoenzyme 1 beta subunit	2.15328	3.95658	9.4927e-06	0.000437618
OS02G0571100	OsCPS2 - Ent-copalyl diphosphate synthase.	2.13551	5.86952	4.20705e-09	5.32351e-07
OS06G0726100	OsPCH6 - Chitinase Class I	2.1317	1.97528	6.62615e-08	6.1714e-06
OS07G0417200	Fatty acid desaturase	2.13033	2.91841	7.57378e-06	0.000362829
OS04G0179200	OsMAS1 - Momilactone A synthase	2.11678	3.29128	7.68474e-10	1.16529e-07
OS05G0135400	Peroxidase Class III	2.06044	0.345302	0.000524922	0.0109946
OS03G0797500	TSα - Indole-3-glycerol phosphate lyase.	2.06031	2.35594	1.29008e-08	1.46114e-06
OS10G0416500	Chitinase Class III	2.05442	6.25234	1.13526e-18	5.48149e-16
OS12G0555200	PR Bet/v1 family protein	2.05178	7.24029	1.02774e-17	4.59924e-15
OS07G0129200	OsPR1a	2.04522	4.44205	5.38174e-23	4.7021e-20
OS03G0182000	Flavin-containing monooxygenase family protein	2.03793	0.747345	0.00100016	0.0174273
OS03G0594100	Cytochrome P450	2.03791	1.37367	7.82644e-07	5.35819e-05
OS07G0663700	Momilactone A synthase-like	2.03231	5.7137	3.91279e-11	7.71956e-09
OS07G0217600	Cytochrome P450	2.01304	6.00836	4.5592e-22	3.09823e-19
OS04G0659300	OsRMC	1.99709	4.43259	1.11049e-05	0.00050062
OS07G0418500	Cytochrome P450	1.99339	0.606136	8.81377e-05	0.00270426
OS06G0313440	SAM dependent carboxyl methyltransferase family protein.	1.97808	2.33321	2.01032e-05	0.000819673
OS11G0261900	Metallophosphoesterase domain containing protein	1.96116	2.09529	5.89588e-09	7.35902e-07
OS02G0572000	Conserved hypothetical protein	1.95332	1.39919	3.05397e-06	0.000167266
OS02G0570400	OsKSL7/OsDTC1 - Ent-cassa-12,15-diene synthase	1.94368	6.94311	9.86291e-08	8.6586e-06
OS06G0569500	OsCYP791A8 / OsKOL4 - Ent-sandaracopimaradiene 3-hydroxylase	1.92256	6.74839	1.45349e-11	3.17484e-09
OS09G0272600	Conserved hypothetical protein	1.92211	1.98581	8.46823e-08	7.57927e-06
OS02G0570700	CYP71Z7 - Cytochrome P450	1.91945	6.13314	1.26595e-08	1.44271e-06
OS08G0331800	Conserved hypothetical protein	1.90229	5.87777	5.09691e-10	7.99301e-08
OS01G0138400	Receptor serine/threonine kinase	1.89023	1.07371	1.64602e-05	0.000683284
OS04G0316200	Membrane binding protein (MBP)	1.8866	3.01957	1.36677e-09	1.92904e-07
OS01G0924200	Conserved hypothetical protein	1.88221	1.49609	2.00556e-06	0.000118703
OS08G0371200	Transposon protein, putative, CACTA, En/Spm sub-class	1.86698	2.66981	4.98458e-11	9.72947e-09
OS01G0644000	Twin-arginine translocation (tat) pathway signal domain containing protein.	1.86584	3.89669	1.93815e-10	3.35482e-08
OS12G0555500	OsPBZ1	1.86158	9.06254	1.69985e-10	2.97037e-08
OS04G0586000	OsaFLZ3 (FCS-Like_Zinc_finger_Gene_Family)	1.83527	1.36905	7.90887e-05	0.00248055
OS11G0582000	Conserved hypothetical protein	1.82701	2.42393	2.80609e-06	0.000155303
OS01G0609300	OsPDR9 - Pleiotropic drug resistance protein	1.82455	5.91283	4.06219e-31	7.45331e-28
OS09G0127300	Cinnamoyl-CoA reductase	1.81543	2.1997	2.13222e-08	2.27453e-06
OS02G0621300	WAX 2 -Sterol desaturase	1.81372	2.39948	6.91489e-12	1.54725e-09
OS07G0539100	Glycoside hydrolase, family 17 protein.	1.79858	5.96962	1.71472e-12	4.25157e-10
OS06G0591200	Conserved hypothetical protein.	1.77036	4.75487	2.57354e-18	1.21075e-15
OS08G0508000	Cytochrome P450 family protein.	1.76882	1.07342	0.000569396	0.0117122
OS04G0633300	Serine/threonine-protein kinase receptor	1.76622	3.12802	7.01634e-06	0.000339672
OS03G0709300	Chemocyanin precursor (Basic blue protein) (Plantacyanin)	1.75989	0.926242	0.000127405	0.00361862
OS07G0586100	GDSL-like lipase/acylhydrolase	1.75868	0.533192	0.00112429	0.0189949
OS06G0146600	Conserved hypothetical protein	1.75837	0.739731	0.00226805	0.0309169
OS08G0141400	NADPH dehydrogenase	1.75702	3.39453	1.50431e-10	2.67173e-08
OS12G0555300	Similar to PBZ1	1.75617	4.0565	1.18204e-06	7.60984e-05
OS02G0571900	CYP76M6	1.75401	3.22616	7.34218e-05	0.00234694
OS04G0561500	Prolyl endopeptidase	1.74427	3.87409	2.42142e-16	9.25586e-14
OS01G0327100	Peroxidase	1.73592	1.53681	0.000315173	0.00731998
OS02G0730000	Mitochondrial aldehyde dehydrogenase ALDH2a.	1.73304	1.10693	0.000205389	0.00526563
OS04G0405300	Stem secoisolariciresinol dehydrogenase	1.72412	1.74959	7.03822e-07	4.89156e-05
OS10G0570200	Similar to RIR1b protein precursor	1.72089	5.03604	6.73132e-23	5.61392e-20
OS07G0518100	Cytochrome P450	1.71334	1.87862	1.2583e-07	1.06393e-05
OS08G0320400	IGPS - Indole-3-glycerol phosphate synthase	1.70973	5.0432	4.30076e-27	4.64178e-24
OS07G0686300	Zinc finger, RING-type domain containing protein.	1.70489	1.20755	2.37551e-05	0.000941381
OS06G0649700	Dopamine beta-monooxygenase N-terminal domain-containing protein-like	1.70134	0.257591	0.00256952	0.0335794
OS06G0591400	Conserved hypothetical protein.	1.69645	6.10282	8.29575e-23	6.61785e-20
OS03G0342100	Conserved hypothetical protein	1.69247	1.07127	0.000169035	0.00455427
OS01G0793800	Conserved hypothetical protein.	1.69136	1.11342	0.000958165	0.0169205
OS07G0664000	Sex determination protein tasselseed 2	1.6824	1.75024	1.17031e-07	1.0034e-05
OS08G0423500	Carbonic anhydrase, eukaryotic family protein.	1.6778	2.77492	5.34612e-09	6.71853e-07
OS08G0185900	Ubiquitin	1.67102	1.25762	4.23243e-05	0.00151377
OS01G0940800	OsPR2 - Beta-1,3-glucanase	1.66732	4.81554	3.51814e-18	1.61377e-15
OS07G0181100	C4-dicarboxylate transporter/malic acid transport protein family protein.	1.66144	2.17261	3.60858e-08	3.67835e-06
OS08G0470200	Dioscorin class A	1.65796	1.99969	1.02205e-06	6.67353e-05
OS10G0569600	RIR1b-like protein	1.65693	3.81094	3.77524e-15	1.23693e-12
OS04G0209200	Multidrug resistance-associated protein	1.65681	4.14648	1.24227e-14	3.79887e-12
OS10G0543500	Strictosidine synthase	1.6501	4.68093	9.56749e-10	1.42719e-07
OS01G0615100	OCPI2 - Chymotrypsin inhibitor-like 2	1.64951	3.54965	0.000300058	0.00708553
OS07G0129800	Lectin-like receptor kinase	1.64934	1.09844	0.0040562	0.0464444
OS01G0668901	S-locus-like receptor protein kinase	1.6492	2.4344	4.07064e-10	6.66859e-08
OS10G0558700	2OG-Fe(II) oxygenase protein	1.64229	5.71882	1.25055e-28	1.63894e-25
OS04G0121300	OsSub35 - Putative Subtilisin homologue	1.63762	2.30813	0.0014868	0.0229943
OS06G0314600	OsJMT1 (MeJa) SAM dependent carboxyl methyltransferase family protein.	1.63048	1.17449	1.2856e-05	0.000551127
OS11G0514500	OsSERK2 - BRASSINOSTEROID INSENSITIVE 1-associated receptor kinase 1	1.63026	4.88406	0.000109754	0.00322719
OS01G0217500	DJ-1 family protein / 4-methyl-5(B-hydroxyethyl)-thiazol monophosphate biosynthesis enzyme	1.63022	2.97989	1.03352e-09	1.50267e-07
OS07G0631700	EF-Hand type domain containing protein.	1.6295	4.16622	3.05161e-09	4.08693e-07
OS01G0218100	bHLH protein	1.62403	3.03523	2.21296e-11	4.61401e-09
OS10G0558750	2OG-Fe(II) oxygenase protein	1.61886	5.67234	1.39694e-29	2.13592e-26
OS07G0182100	TSα - Tryptophan synthase alpha chain.	1.61634	6.08547	9.62673e-29	1.3587e-25
OS04G0452600	Monosaccharide transporter 1	1.60737	1.48276	5.03004e-06	0.000254246
OS02G0726700	bHLH protein	1.60192	2.25903	1.01212e-06	6.63229e-05
OS04G0366000	OsWAK38	1.59962	4.98664	1.81288e-22	1.33051e-19
OS07G0190000	OsDEX3 (1-deoxy-D-xylulose 5-phosphate synthase 2)	1.59693	5.97306	9.42298e-06	0.000436213
OS04G0447700	Polyketide reductase	1.59405	3.27548	4.68706e-08	4.64855e-06
OS02G0699000	nitrate transporter NRT1	1.59132	2.87843	0.000188696	0.00491091
OS04G0129900	Dynamin family protein	1.58839	0.867615	0.000847666	0.0155374
OS04G0486950	Malate synthase	1.58533	1.68525	0.000246358	0.00609112
OS04G0275100	Wall-associated receptor kinase 3 precursor,	1.58358	0.709841	0.000413359	0.0091048
OS07G0677200	OsPOX22.3 - Peroxidase	1.58321	8.26111	3.30684e-15	1.12113e-12
OS11G0181800	Oxidoreductase, short chain dehydrogenase/reductase family protein	1.57679	5.30864	3.07181e-12	7.41599e-10
OS03G0314500	WD40-like Beta Propeller Repeat family protein	1.57344	3.30439	1.79412e-06	0.000107577
OS11G0483000	Cytochrome P450	1.56753	0.601148	0.0016479	0.0247428
OS04G0373400	Multi antimicrobial extrusion protein MatE	1.56569	3.96333	1.47485e-11	3.18358e-09
OS03G0682100	Nitrate and Chloride transporter	1.56175	3.46465	5.63389e-10	8.76022e-08
OS03G0300400	JIOsPR10 - Pathogen-related protein	1.561	4.26549	1.52694e-16	6.09052e-14
OS01G0580500	1-aminocyclopropane-1-carboxylate oxidase	1.5606	2.48526	2.93834e-05	0.00112039
OS05G0149300	ACC oxidase	1.55788	3.36323	3.1548e-10	5.35965e-08
OS07G0116900	NB-ARC domain	1.55526	2.12355	1.42698e-06	8.87535e-05
OS10G0491400	Conserved hypothetical protein	1.55179	4.47938	1.5316e-19	8.26523e-17
OS01G0583300	Conserved hypothetical protein	1.53811	0.778016	0.00151915	0.023364
OS10G0570001	Unknown protein - Ximilar to RiR1	1.53147	2.70492	4.46109e-10	7.11758e-08
OS03G0200000	Haemolysin-III related family protein	1.52653	1.17218	0.00137394	0.021732
OS04G0600300	AOX1b - Alternative oxidase	1.52232	1.95079	0.000127787	0.00362323
OS04G0288500	Concanavalin A-like lectin/glucanase	1.52186	3.74908	3.79946e-09	4.94415e-07
OS09G0401000	Myb factor.	1.51848	1.91108	0.00339757	0.0412839
OS11G0567600	Leucine Rich Repeat family protein	1.51525	2.80409	4.88489e-05	0.0016975
OS01G0106400	Isoflavone reductase-like protein	1.51337	4.07699	3.42427e-07	2.59622e-05
OS03G0663500	Pathogenesis-related thaumatin-like protein	1.51141	5.86788	1.44175e-14	4.3366e-12
OS11G0664800	Calmodulin binding protein-like	1.51062	2.20586	0.000190786	0.00495828
OS11G0592200	OsPR4b	1.50663	4.35274	1.59153e-07	1.31538e-05
OS12G0628600	Thaumatin-like pathogenesis-related protein	1.50393	9.64127	6.74056e-16	2.47352e-13
OS04G0493400	OsPR3 - Chitinase IIb	1.49976	5.03611	2.84398e-06	0.000156701
OS04G0371100	OsWAK47	1.49308	1.96006	0.00176752	0.0259704
OS08G0387700	Disease resistance protein LR10	1.49208	1.76177	0.000252478	0.00620144
OS10G0513900	Cytochrome P450	1.49073	1.20916	8.72517e-05	0.00268157
OS01G0160100	Pyruvate decarboxylase isozyme 2	1.48842	3.22258	3.98398e-09	5.11176e-07
OS06G0698802	Choline monoxygenase	1.4862	1.14508	0.000121013	0.00349661
OS10G0558801	2OG-Fe(II) oxygenase protein	1.47211	2.40876	2.50994e-08	2.66093e-06
OS06G0521500	Peroxidase Class III	1.46734	1.89882	0.000263629	0.00642372
OS01G0291500	OsPMT - p-coumarate monolignol transferase	1.46214	3.40673	1.87607e-07	1.5231e-05
OS12G0448900	Pathogen-inducible alpha-dioxygenase	1.46126	5.15791	7.08628e-08	6.53363e-06
OS01G0963000	Peroxidase Class III	1.45873	5.85412	3.12497e-17	1.36516e-14
OS01G0326100	Peroxidase component PR-2 and/or 4	1.45529	2.04794	0.000911905	0.0163875
OS03G0122300	Flavone synthase (DOX)	1.45061	3.51125	1.23353e-08	1.41455e-06
OS02G0569900	CYP76M7Cytochrome P450	1.44667	5.81392	0.000337555	0.00775184
OS04G0308100	OsWAK35a	1.44369	2.24383	2.07436e-07	1.66202e-05
OS11G0679700	Glycerol-3-phosphate acyltransferase,	1.43708	1.03517	0.00409283	0.0467301
OS10G0490800	Secretory protein	1.43418	0.752991	0.0018857	0.0272218
OS04G0180400	CYP99A2 - Cytochrome P450	1.42161	5.45044	1.11347e-07	9.72859e-06
OS06G0493100	Planthopper-inducible protein BpHi008A	1.42054	6.13565	3.99013e-13	1.07663e-10
OS04G0184100	Amidase	1.41216	3.0268	3.46057e-06	0.000185657
OS01G0805400	UDP-glucuronosyl/UDP-glucosyltransferase	1.40965	1.29053	0.000363567	0.00820508
OS08G0447000	Phosphoglycerate dehydrogenase	1.40787	6.44367	3.3607e-15	1.12113e-12
OS06G0106800	Polygalacturonase (pectinase)	1.40034	3.26465	9.51251e-09	1.14075e-06
OS04G0179100	OsMASL - Stem secoisolariciresinol dehydrogenase	1.39801	2.77624	0.000153768	0.00418595
OS05G0375600	Protein chain release factor, RF-1/RF-2	1.39182	1.46119	0.00102236	0.0177467
OS09G0484200	Induced stolen tip protein TUB8	1.38751	2.42371	6.56668e-05	0.00215537
OS03G0197200	Similar to Sorbitol transporter.	1.38698	4.05515	1.77912e-08	1.99045e-06
OS10G0109300	Similar to Peroxidase (EC 1.11.1.7).	1.38194	2.85401	2.9101e-06	0.000159864
OS12G0486900	Protein kinase	1.37285	1.85044	2.00956e-05	0.000819673
OS03G0182800	OsEBP89	1.37158	1.31996	0.00341395	0.0413497
OS11G0587600	PDR-like ABC transporter	1.36694	4.66761	0.00125165	0.0203413
OS08G0120600	Fructose-bisphosphate aldolase	1.36658	3.04552	1.86088e-07	1.51749e-05
OS03G0142500	Zinc finger, RING-type domain containing protein.	1.36538	1.13553	0.00280167	0.0358989
OS04G0178300	OsCPS4 - Syn-copalyl diphosphate synthase	1.36498	8.48132	0.0014643	0.0227494
OS04G0615200	Adhesive/proline-rich protein	1.36287	2.23334	5.25414e-06	0.000264843
OS01G0196300	bHLH protein	1.36284	3.00783	0.000199826	0.00516395
OS02G0718100	Non protein coding transcript	1.35775	3.31949	1.14311e-05	0.000509071
OS02G0695200	MYB protein	1.35443	1.71891	0.000610704	0.0122614
OS02G0232900	Aquaporin NIP1	1.35039	2.54849	0.000640252	0.0126998
OS02G0103700	60S ribosomal protein L9	1.35029	5.12791	1.21305e-22	9.27381e-20
OS04G0150300	Conserved hypothetical protein	1.34934	0.871862	0.00201548	0.0285781
OS03G0126000	APT - Phosphorybosyl anthranilate transferase 1	1.34122	5.72141	1.47105e-20	8.99691e-18
OS02G0122100	Expressed protein	1.33841	1.1205	0.00331746	0.0405252
OS11G0274700	Enoyl-CoA hydratase/isomerase	1.33096	1.21696	0.000427099	0.00931796
OS12G0218300	RALFL45 - Rapid ALkalinization Factor RALF family protein precursor	1.32605	2.56609	1.96238e-07	1.5792e-05
OS09G0298100	Putative pyrophosphate-dependent phosphofructokinase alpha subunit	1.3251	1.37887	0.00133733	0.0213183
OS06G0244000	SAM dependent carboxyl methyltransferase family protein.	1.32296	2.29078	0.000459027	0.00987023
OS01G0248500	Pathogen-related protein	1.32162	4.07313	1.54194e-11	3.26801e-09
OS11G0161133	NB-ARC domain	1.31951	1.8107	0.000491481	0.0104251
OS04G0556400	O-glucosyltransferase 1	1.31218	3.76911	2.48246e-06	0.000139291
OS04G0288100	Similar to Adenosine diphosphate glucose pyrophosphatase precursor.	1.30997	4.1729	8.76528e-08	7.79245e-06
OS02G0723200	Alpha galactosyltransferase	1.30776	1.18991	0.0018259	0.0266309
OS11G0256200	DUF842 eukaryotic family protein.	1.30394	1.49661	0.000174949	0.00465212
OS07G0522500	Pleiotropic drug resistance protein 5	1.30387	8.02181	3.92443e-09	5.07081e-07
OS11G0490900	OsWRKY72	1.30309	4.33232	1.1406e-11	2.52141e-09
OS11G0130400	Harpin-induced 1 domain containing protein.	1.30307	0.946624	0.00295865	0.0372943
OS09G0358000	Expressed protein	1.30264	2.013	0.00271712	0.0350096
OS01G0159800	bHLH protein	1.29706	2.23757	0.00136898	0.0216721
OS03G0401300	Sucrose synthase 2	1.2961	5.33871	1.02326e-09	1.50199e-07
OS12G0555000	RSOsPR10 - Root specific pathogenesis-related protein 10	1.29537	8.48093	4.90833e-05	0.00170242
OS03G0734100	Proteinase inhibitor type II	1.29134	2.11108	0.00222397	0.0304291
OS05G0556300	Wax synthase	1.29112	1.69403	0.000394521	0.00879548
OS12G0431100	AAA ATPase3	1.28568	7.15635	1.51439e-10	2.67173e-08
OS07G0168300	OsGSTU11 - Glutathione S-transferase	1.28283	1.44939	0.00119592	0.019786
OS01G0584900	OsWRKY77	1.27536	3.9444	4.02553e-09	5.1292e-07
OS04G0127100	Conserved hypothetical protein	1.27338	4.29424	0.00441579	0.0494332
OS08G0331900	Receptor-like protein kinase	1.26998	3.27537	2.20087e-06	0.000126969
OS02G0649800	Cytochrome B5 homolog	1.26365	4.87686	0.000452507	0.00976777
OS03G0231600	Branched-chain-amino-acid aminotransferase 3	1.25807	4.47945	1.53973e-05	0.000642067
OS02G0571800	OsKLS6 - Ent-isokaur-15-ene synthase	1.25257	1.2928	0.000719261	0.0137756
OS01G0962700	Prx20 - Peroxidase	1.25168	5.7185	1.12051e-10	2.07667e-08
OS07G0274700	B12D family protein.	1.24619	4.14553	1.01985e-09	1.50199e-07
OS01G0929000	Conserved hypothetical protein	1.24271	1.24922	0.000799158	0.014841
OS04G0494100	Oschia4a - Chitinase class I	1.23941	4.09233	0.000231462	0.00580172
OS03G0835900	Ferredoxin III, chloroplast precursor (Fd III)	1.23746	6.59744	8.4022e-06	0.000395291
OS12G0221600	RALFL46 - Rapid ALkalinization Factor RALF family protein	1.23334	1.85851	4.25652e-05	0.00151943
OS02G0198500	Conserved hypothetical protein	1.2311	2.2852	1.43971e-05	0.000605869
OS01G0609900	Pleiotropic drug resistance protein	1.23076	6.92314	3.6993e-06	0.000195043
OS01G0825800	OsAAT7 - Transmembrane amino acid transporter protein	1.22689	2.36082	0.00042213	0.00926099
OS01G0564300	Peptidylprolyl isomerase	1.22297	6.35684	5.96257e-13	1.51946e-10
OS03G0734300	Proteinase inhibitor type II	1.22004	4.1542	0.000256676	0.00627933
OS09G0456800	OsHsfB1	1.21976	3.35026	0.000770802	0.014446
OS07G0503300	UDP-glucoronosyl and UDP-glucosyl transferase domain containing protein	1.21547	3.18015	3.09719e-06	0.000168627
OS09G0470500	Homeodomain leucine zipper protein.	1.21438	4.85723	1.168e-07	1.0034e-05
OS11G0608300	Barley stem rust resistance protein	1.21366	3.63489	6.20927e-06	0.000307082
OS02G0266000	PAI - Phosphoribosylanthranilate isomerase	1.21083	4.16448	2.01286e-12	4.92425e-10
OS01G0794800	OsSub6 - Putative Subtilisin homologue	1.20291	4.2876	0.00253227	0.0333539
OS01G0615050	OCPI1 - Chymotrypsin inhibitor-like 1	1.19688	4.98747	1.0527e-05	0.000480473
OS08G0113000	Peroxidase ClasIII	1.19512	4.25802	1.99976e-08	2.14571e-06
OS03G0850200	Cytochrome P450 71E1	1.19135	2.0836	5.61645e-05	0.00189084
OS04G0223500	Flavin-containing monooxygenase	1.18379	1.69783	0.00373779	0.0441469
OS07G0605400	EGG APPARATUS-1 protein	1.18188	4.571	5.45503e-05	0.00185007
OS03G0370500	H/ACA ribonucleoprotein complex subunit 4	1.17905	2.94968	9.34894e-07	6.19257e-05
OS03G0157900	Phosphoserine aminotransferase	1.17604	5.98101	8.6894e-15	2.74885e-12
OS06G0522300	Prx81 - Peroxidase Class III	1.17505	1.95123	0.000968687	0.0170688
OS02G0700100	WD-repeat protein	1.17231	1.16898	0.00410318	0.0467929
OS07G0631500	Mov34/MPN/PAD-1 family protein	1.17096	2.31454	0.000294823	0.00700701
OS02G0151300	Endoglucanase	1.16789	2.73674	2.06752e-06	0.000121977
OS10G0491000	Plant Basic Secretory Protein	1.16653	6.36296	1.54958e-11	3.26801e-09
OS01G0795200	OsSub8 - Putative Subtilisin homologue	1.15736	6.15141	5.63412e-07	4.03808e-05
OS06G0686400	LTPL85 - Protease inhibitor/seed storage/LTP family protein precursor,	1.15415	3.36208	8.10629e-07	5.48835e-05
OS11G0704500	OsMT1-1a - Metallothionein-like protein type 1.	1.15284	8.77417	8.39416e-16	2.96185e-13
OS09G0356800	Protein kinase-like	1.15229	6.4508	8.90568e-10	1.33936e-07
OS08G0434300	Malate dehydrogenase	1.1418	5.8778	1.39877e-09	1.95914e-07
OS06G0200250	Conserved hypothetical protein	1.13802	1.51287	0.00217775	0.0300657
OS10G0528100	Glutathione S-transferase GST	1.12975	3.74316	7.07523e-07	4.89873e-05
OS01G0670100	S-locus-like receptor protein kinase	1.12742	2.8994	8.18148e-07	5.51889e-05
OS06G0218300	RING-H2 zinc finger protein	1.12333	2.59538	3.62223e-05	0.0013359
OS01G0713200	Beta-1,3-glucanase	1.12021	8.71435	7.68726e-09	9.40305e-07
OS01G0152000	Receptor serine/threonine kinase	1.11974	2.65829	1.60189e-06	9.76461e-05
OS06G0697600	AAA ATPase-like	1.11931	2.50797	1.22611e-05	0.000538394
OS02G0191300	Amino acid transporter-like protein.	1.11594	3.85672	1.42061e-08	1.5991e-06
OS03G0834050	Expressed protein	1.1157	2.94681	7.71516e-06	0.00036864
OS07G0448100	Aquaporin	1.11456	3.04891	4.10209e-06	0.000215659
OS07G0162400	Esterase/lipase/thioesterase domain containing protein	1.11368	3.85131	2.11097e-07	1.684e-05
OS06G0726200	OsmChiI-34 - Chitinase Class I	1.11315	5.24173	4.2794e-06	0.000221804
OS11G0634200	Conserved hypothetical protein.	1.10872	4.39334	7.81062e-08	7.12981e-06
OS08G0260600	Senescence-associated protein	1.10086	3.01587	8.29712e-05	0.00258026
OS09G0426800	WAX2/GL1	1.09607	2.62974	1.4254e-05	0.0006014
OS03G0322200	Conserved hypothetical protein	1.09607	1.60582	0.00384894	0.0448402
OS08G0114300	FAD-dependent oxidoreductase family protein	1.09547	4.92858	2.78932e-11	5.56288e-09
OS03G0802200	F-box and DUF domain containing protein	1.09331	2.16086	0.000368076	0.00828646
OS06G0207000	Pantothenate kinase 1	1.08903	5.63634	9.67254e-15	3.008e-12
OS03G0196400	CASP-like protein	1.08872	3.94298	1.72006e-06	0.000103815
OS01G0375200	Dehydroquinate dehydratase/shikimate dehydrogenase precursor	1.08269	3.85529	5.17911e-08	5.02785e-06
OS01G0176000	UDP-glucuronosyl/UDP-glucosyltransferase family protein	1.08032	4.34602	6.8374e-10	1.05422e-07
OS04G0692800	Prenylcysteine oxidase 1	1.07543	1.35441	0.00345007	0.0416186
OS10G0440500	Elicitor-responsive protein	1.07453	2.05748	0.000794095	0.014762
OS12G0616800	Conserved hypothetical protein	1.07434	2.4473	0.00057627	0.0117744
OS04G0401700	OsHAK1 - Potassium transporter 1	1.0735	6.96762	5.81634e-11	1.12335e-08
OS02G0582600	Heavy metal transport/detoxification protein domain containing protein.	1.07345	3.36181	0.000288275	0.00692312
OS01G0734800	UDP-glucuronosyl/UDP-glucosyltransferase	1.07246	5.10968	6.48689e-09	8.04199e-07
OS07G0550500	Serine/threonine-protein kinase	1.07211	2.51776	3.38809e-05	0.00126095
OS07G0580900	GGPS (GGPPS, GGDP synthase) Geranylgeranyl diphosphate synthase	1.07207	6.34541	0.000949245	0.0168115
OS04G0206700	UDP-glucuronosyl/UDP-glucosyltransferase	1.06884	4.6587	2.75118e-11	5.5471e-09
OS04G0685400	OsHIN1 - Harpin-induced 1 protein	1.06826	2.59921	0.00239526	0.0321965
OS11G0228600	NBS-LRR disease resistance protein	1.06786	2.77852	7.06974e-05	0.00227971
OS01G0778800	Insulin degrading enzyme-like	1.0662	6.15594	9.71293e-07	6.38756e-05
OS04G0127200	OsSub37 - Putative Subtilisin homologue	1.06292	7.22536	0.00187217	0.0271117
OS11G0106100	Myb transcription factor	1.05531	3.75238	6.4482e-05	0.00213055
OS03G0221200	Homocysteine S-methyltransferase 1	1.05412	3.78238	0.000658126	0.0129563
OS01G0369700	OsGSTF5 - Glutathione S-transferase GST	1.05406	3.76047	1.46748e-06	9.03535e-05
OS04G0688100	OsCPX1 - Cationic Peroxidase	1.05222	7.10299	0.000406148	0.00900001
OS10G0535800	Cys-rich family protein	1.04684	5.0266	1.81281e-05	0.000747448
OS09G0475500	Protein of unknown function DUF246, plant family protein.	1.04604	4.0927	0.000133632	0.00373763
OS03G0624300	Hypothetical protein	1.04355	2.27715	0.000521188	0.0109414
OS12G0215950	LRR protein	1.04309	2.65494	0.00071762	0.0137729
OS10G0530900	OsGSTU6 - Glutathione S-transferase	1.04246	2.84563	0.000299922	0.00708553
OS08G0203100	Receptor-like serine/threonine kinase	1.0411	3.0553	5.99366e-06	0.00029955
OS02G0705400	Pathogen induced protein 2-4	1.04068	3.99517	2.74435e-07	2.12462e-05
OS02G0542400	OsGTγ-1 (TF)	1.04062	1.93575	0.000869006	0.0158494
OS05G0443800	Cell division protein FtsZ	1.03287	1.41419	0.00210567	0.0293577
OS04G0266900	Bacterial transketolase	1.02618	2.21569	0.000733776	0.0139359
OS05G0451100	Transporter, major facilitator family	1.02494	3.59788	3.67688e-07	2.75361e-05
OS05G0550800	Serine/threonine-protein kinase	1.02463	3.38664	0.00115496	0.0193054
OS09G0572700	Cupredoxin domain containing protein.	1.0236	5.79822	7.20398e-08	6.60893e-06
OS04G0438600	Glycolipid transfer protein, GLTP	1.02236	2.05329	0.00260723	0.0340238
OS09G0441700	Similar to Cytochrome P450.	1.01961	3.04048	0.000169462	0.00455907
OS07G0695800	2-oxoglutarate dehydrogenase	1.0128	5.04961	4.86757e-13	1.27586e-10
OS10G0494800	Katanin p80 WD40-containing subunit B1	1.01172	4.58903	0.00144979	0.022639
OS05G0534800	Arf GTPase activating protein	1.00911	5.23976	4.06753e-07	2.99723e-05
OS07G0619500	DUF1645 family protein	1.00838	2.11545	0.000654261	0.0129358
OS04G0489600	bHLH protein	1.00796	4.0408	1.2452e-05	0.000543682
OS07G0187900	Nodulin	1.00435	2.55486	0.00141308	0.022217
OS04G0634700	Diacylglycerol kinase	1.0029	3.81939	0.000230634	0.00578888
OS02G0184900	Cytochrome P450	1.00047	2.36031	0.000496059	0.01051
OS02G0770800	Nitrate reductase	-2.8	6.28	1.11e-08	1.31e-06
OS03G0307200	OsNAS2 - Nicotianamine synthase 2	-2.63	3.65	8.5e-07	5.71e-05
OS01G0631200	Uroporphyrinogen III methyltransferase	-2.6	6.61	1.16e-08	1.35e-06
OS11G0151500	ENA1 - Major facilitator superfamily protein (Iron)	-2.58	0.81	0.00033	0.00762
OS03G0678800	Glycosyl transferase, family 8 protein	-2.47	0.61	0.00202	0.0286
OS07G0642800	Proline rich protein	-2.38	0.47	0.00389	0.0451
OS01G0195300	Expressed protein	-2.34	0.51	2.91e-05	0.00112
OS01G0278000	VQ domain containing protein	-2.28	2.38	3.64e-05	0.00134
OS01G0186900	Transposon protein, putative, CACTA, En/Spm sub-class	-2.27	5.82	0.000387	0.00866
OS04G0571600	Multi antimicrobial extrusion protein MatE family protein.	-2.26	3.81	3.62e-05	0.00134
OS10G0475100	Oxidoreductase	-2.18	4.54	2.98e-19	1.56e-16
OS04G0405500	Conserved hypothetical protein	-2.17	1.37	5.5e-05	0.00186
OS03G0302800	Long cell-linked locus protei	-2.16	1.06	4.35e-06	0.000224
OS03G0718800	LTPL118 - Protease inhibitor/seed storage/LTP family protein precursor	-2.11	1.33	3.43e-05	0.00128
OS03G0609500	LOB domain protein 39	-2.11	5.73	1.04e-08	1.24e-06
OS05G0380900	OsCML15 - Calmodulin-related calcium sensor protein	-2.07	3.12	7.01e-06	0.00034
OS12G0282000	Expressed protein	-2.07	7.3	3.53e-08	3.62e-06
OS08G0103900	NAC protein (secondary CW)	-2.06	1.35	1.71e-06	0.000103
OS11G0151400	Cytochrome P450 family protein.	-2.05	0.08	0.00325	0.04
OS04G0397800	Non-protein coding transcript	-1.96	2.56	0.00311	0.0387
OS03G0293700	Hypothetical protein	-1.95	3.36	6.68e-06	0.000326
OS05G0177500	UDP-glucuronosyl/UDP-glucosyltransferase	-1.94	1.43	2.27e-05	0.00091
OS04G0550200	DREB subfamily A-4 of ERF/AP2 transcription factor family	-1.85	1.95	1.17e-08	1.35e-06
OS02G0667100	Conserved hypothetical protein.	-1.85	0.34	0.00296	0.0373
OS03G0152000	Heavy metal transport/detoxification protein	-1.84	4.11	0.000732	0.0139
OS04G0578600	OsFRO2 - Ferric reductase	-1.82	6.45	7.2e-15	2.32e-12
OS10G0472900	3-ketoacyl-CoA synthase family protein	-1.81	1.63	0.000244	0.00605
OS05G0524100	Conserved hypothetical protein	-1.79	4.04	7.42e-05	0.00236
OS02G0756800	Phosphate-induced protein 1	-1.77	4.42	5.02e-08	4.89e-06
OS10G0521900	OsRhmbd17 - Putative Rhomboid homologue	-1.76	3.51	2.32e-05	0.000925
OS02G0791500	Nucleotide sugar epimerase-like protei	-1.76	4.61	3.48e-07	2.63e-05
OS01G0972000	Zinc finger, RING-type domain containing protein.	-1.7	3.35	0.00031	0.00725
OS11G0154900	BZIP transcription factor	-1.7	0.97	0.000742	0.0141
OS03G0191900	Pathogenesis-related transcriptional factor and ERF domain containing protein.	-1.66	3.23	2.4e-05	0.000943
OS05G0551000	Zinc finger, CHY-type domain containing protein	-1.64	7.88	3.43e-12	8.07e-10
OS06G0294950	Conserved hypothetical protein	-1.64	2.64	3.42e-07	2.6e-05
OS12G0242500	Conserved hypothetical protein.	-1.64	3.51	3.36e-07	2.57e-05
OS01G0905200	Leucine zipper protein-like	-1.63	3.77	2.74e-05	0.00106
OS07G0680600	Conserved hypothetical protein.	-1.63	6.62	0.00109	0.0186
OS08G0108100	Pectinesterase inhibitor domain containing protein	-1.62	2.2	2.42e-06	0.000136
OS05G0476700	Arm repeat protein	-1.62	3.35	0.000131	0.00368
OS02G0251900	VQ protein	-1.62	2.29	1.82e-08	2.01e-06
OS01G0597600	Transmembrane amino acid transporter protein	-1.61	4.49	0.000672	0.0132
OS01G0760000	Dynein light chain 1	-1.6	3.92	6.01e-06	0.0003
OS05G0169200	WD40-like domain containing protein	-1.6	1.75	1.31e-06	8.29e-05
OS01G0908301	Non protein coding transcript	-1.58	3.38	8.13e-05	0.00254
OS09G0484900	Sodium/sulphate symporter family protein.	-1.54	6.36	1.85e-07	1.52e-05
OS08G0293100	Conserved hypothetical protein	-1.52	1.91	1.09e-05	0.000492
OS04G0339400	Aldo/keto reductase family protein.	-1.51	0.74	0.00165	0.0247
OS06G0683400	EF-hand Ca2+-binding protein CCD1	-1.5	5.21	4.98e-08	4.89e-06
OS07G0273301	FAS1	-1.49	1.65	0.000129	0.00363
OS03G0739700	Uncharacterized protein UPF0114 family protein	-1.49	3.95	2.26e-09	3.12e-07
OS11G0125900	Nucleoside phosphatase GDA1/CD39 family protein	-1.49	4.02	1.63e-12	4.1e-10
OS02G0703600	Abscisic acid 8'-hydroxylase 1	-1.49	4.6	0.00116	0.0193
OS01G0356900	Leucine-rich repeat/extensin 1	-1.48	2.33	0.00148	0.023
OS03G0292100	Phosphatase 2C family protein	-1.48	7	4.45e-06	0.000227
OS04G0640850	Non-protein coding transcript	-1.47	1.33	0.000505	0.0107
OS05G0497200	AP2/ERF domain-containing transcription factor	-1.47	0.89	0.000717	0.0138
OS12G0236225	Conserved protein	-1.46	8.5	8.1e-07	5.49e-05
OS01G0834900	Hypothetical protein	-1.46	2.85	1.21e-08	1.39e-06
OS01G0135700	OsCML16 - Calmodulin-related calcium sensor	-1.45	4.55	2.82e-05	0.00109
OS07G0622700	Hydrolase-like	-1.45	3.17	2.36e-11	4.86e-09
OS02G0548700	ORK10 bCheng et al. (2002).	-1.44	0.96	0.001	0.0175
OS08G0232700	OsEXO70FX4 - Leucine zipper protein-like	-1.42	5.93	1.81e-06	0.000108
OS12G0571100	Metallothionein-like protein type 1	-1.42	2.12	0.000466	0.00998
OS09G0537700	Ribonuclease T2 family protein.	-1.41	9.02	0.00097	0.0171
OS12G0236100	Conserved hypothetical protein	-1.4	10.76	2.95e-05	0.00112
OS02G0162600	Conserved hypothetical protein	-1.4	2.79	4.2e-05	0.0015
OS01G0952800	OsIRO2 (bHLH protein)	-1.39	10.05	1.62e-15	5.61e-13
OS01G0113650	Uncharacterized protein	-1.39	2.17	0.000331	0.00764
OS02G0686100	RING-H2 finger protein ATL1B	-1.38	0.91	0.00173	0.0256
OS01G0973200	Kinetochore-Ndc80 subunit Spc25 family protein.	-1.37	0.81	0.0017	0.0254
OS05G0519300	DUF506 domain containing protein	-1.37	4.22	5.01e-14	1.41e-11
OS02G0736900	Conserved hypothetical protein	-1.37	2.8	0.00242	0.0323
OS01G0582600	Conserved hypothetical protein	-1.37	5.94	0.00066	0.013
OS01G0384800	PRAS-rich protein	-1.36	6.7	0.000404	0.00895
OS06G0133400	Conserved hypothetical protein	-1.34	5.45	4.88e-10	7.71e-08
OS08G0112700	MADS-box transcription factor	-1.34	2.96	1.45e-06	8.93e-05
OS05G0181300	Conserved hypothetical protein	-1.33	1.38	0.00231	0.0313
OS04G0301500	OsRERJ1 - JA-responsive bHLH protein	-1.32	1.33	0.000531	0.0111
OS02G0251800	VQ protein	-1.32	4.43	2.29e-05	0.000915
OS01G0631800	Conserved hypothetical protein.	-1.32	3.02	4.17e-06	0.000218
OS04G0685300	OsHIN1 - Harpin-induced 1 protein	-1.32	6.27	0.00344	0.0416
OS11G0442500	Basic helix-loop-helix dimerisation region bHLH domain containing protein.	-1.31	1.73	0.000216	0.00549
OS07G0115300	Peroxidase2 ClasIII	-1.3	1.68	0.000536	0.0112
OS07G0142200	Retrotransposon protein	-1.3	4.69	4.1e-05	0.00148
OS09G0325700	Phpsphatase 2C	-1.3	1.78	0.000111	0.00324
OS03G0283200	XIG -IN2-1 protein	-1.28	3.37	9.61e-05	0.0029
OS07G0486000	mutS family domain IV containing protein	-1.28	2.66	1.42e-06	8.86e-05
OS03G0604566	Conserved hypothetical protein	-1.28	2.66	1.12e-05	0.000503
OS01G0769700	Resistance protein	-1.28	2.95	1.12e-06	7.26e-05
OS02G0579000	OsNAC1	-1.27	4.92	1.19e-10	2.19e-08
OS09G0455300	Similar to INDEHISCENT protein.	-1.26	3.66	7.79e-05	0.00245
OS01G0821600	OsWRKY21	-1.26	4.17	0.000574	0.0118
OS04G0475600	2-oxoglutarate-dependent dioxygenase DAO	-1.26	3.42	1.68e-06	0.000102
OS03G0371350	Cytochrome P450	-1.25	4.28	2.72e-09	3.68e-07
OS05G0317900	Resistance protein	-1.25	3.22	1.43e-06	8.88e-05
OS01G0862800	NAC transcription factor-like protein	-1.25	3.37	0.00284	0.0363
OS02G0818900	Heavy metal transport/detoxification protein domain containing protein.	-1.24	1.98	0.0025	0.033
OS05G0545400	Serine/threonine-protein kinase	-1.24	1.94	0.0016	0.0243
OS08G0414900	Hypothetical protein	-1.24	1.17	0.0017	0.0253
OS10G0465700	Beta-amylase PCT-BMYI	-1.24	4.76	1.96e-06	0.000117
OS05G0467400	DUF1618 domain containing protein	-1.23	1.87	7.16e-05	0.0023
OS05G0324100	N2,N2-dimethylguanosine tRNA methyltransferase	-1.23	1.75	0.00046	0.00987
OS07G0258400	OsNramp1 (Integral membrane protein)	-1.21	9.72	6.59e-11	1.25e-08
OS06G0141200	Zinc finger transcription factor	-1.21	5.63	2.23e-10	3.82e-08
OS09G0400500	Serine/threonine protein kinase domain containing protein.	-1.21	2.96	0.000807	0.0149
OS03G0815100	NAC transcription factor	-1.21	6.14	8.97e-05	0.00274
OS08G0490100	OsDof25 TF	-1.2	4.52	2.44e-09	3.34e-07
OS08G0468100	Nitrate reductase [NADH] 1	-1.2	8.27	3.72e-10	6.15e-08
OS05G0592300	Protein of unknown function DUF1637 family protein.	-1.2	6	6.29e-16	2.36e-13
OS05G0568600	DUF1645 family protein.	-1.2	1.9	0.000715	0.0138
OS01G0675800	No apical meristem (NAM) protein domain containing protein.	-1.2	3.17	6.44e-05	0.00213
OS06G0255400	Nudix hydrolase 18	-1.2	5.18	6.62e-05	0.00217
OS06G0498800	osMFT1 MFT-Like1(Mother of FT and TFL1 gene) - Phosphatidylethanolamine-binding protein	-1.2	1.85	0.000693	0.0135
OS01G0871600	POT family protein - Oligopeptide transporter	-1.2	4.82	1.14e-08	1.34e-06
OS09G0273950	Conserved hypothetical protein	-1.19	2.16	0.00348	0.0418
OS03G0725200	Conserved hypothetical protein	-1.19	5.96	1.46e-10	2.64e-08
OS08G0235800	OsWRKY25	-1.19	3.05	0.00178	0.0261
OS11G0417800	Non-protein coding transcript	-1.19	3.12	1.31e-06	8.3e-05
OS01G0113300	Receptor kinase ORK10	-1.19	2.56	0.00124	0.0203
OS01G0934100	C2 calcium/lipid-binding region, CaLB domain containing protein	-1.19	5.72	5.4e-05	0.00184
OS06G0473000	Poor homologous synapsis 1 protein	-1.18	4.5	1.02e-10	1.91e-08
OS03G0723700	Conserved hypothetical protei	-1.18	3.44	0.000288	0.00692
OS11G0517800	Conserved hypothetical protein	-1.17	2.59	2.76e-06	0.000153
OS05G0181700	Conserved hypothetical protein	-1.15	4.92	0.00354	0.0422
OS03G0757200	UDP-glucuronosyl/UDP-glucosyltransferase family protein	-1.15	3.51	1.1e-06	7.18e-05
OS12G0261300	Armadillo-like helical domain containing protein	-1.15	2.42	0.00203	0.0287
OS01G0739500	Cold induced protein-like	-1.15	8.91	0.000334	0.00769
OS07G0235200	DNA binding protein	-1.14	3.58	0.00255	0.0335
OS10G0195250	Expressed protein	-1.14	8.57	8.44e-09	1.03e-06
OS04G0610400	AP2/ERF domain-containing transcription factor	-1.14	4.8	3.71e-08	3.76e-06
OS03G0857600	Receptor protein kinase	-1.14	2.79	5.27e-05	0.0018
OS12G0236200	Non-protein coding transcript, unclassifiable transcript	-1.14	3.85	5e-05	0.00173
OS11G0513700	Expressed protein	-1.14	1.56	0.00175	0.0259
OS01G0113200	OsRLK8 - Receptor serine/threonine kinase	-1.13	2.49	0.0032	0.0395
OS04G0526800	GRAM domain containing protein	-1.12	2.04	0.000804	0.0149
OS07G0142100	Conserved hypothetical protein.	-1.12	10.55	2.92e-05	0.00112
OS06G0594400	Kelch repeat-containing F-box-like	-1.12	4.97	6.59e-05	0.00216
OS10G0499400	Cystathionin beta synthase	-1.12	4.05	0.000878	0.016
OS02G0737401	Conserved hypothetical protein	-1.12	1.54	0.00297	0.0373
OS08G0526100	UDP-glucuronate 4-epimerase	-1.11	2.06	0.000905	0.0163
OS03G0371300	Cytochrome P450	-1.11	4.8	1.47e-10	2.64e-08
OS01G0570800	Calmodulin-binding protein	-1.11	7.41	0.000116	0.00337
OS03G0766800	Conserved hypothetical protein.	-1.11	5.81	2.53e-05	0.000982
OS01G0846400	Conserved hypothetical protein	-1.11	2.02	0.000133	0.00373
OS04G0527000	GRAM domain containing protein	-1.1	2.67	6.96e-05	0.00225
OS02G0332800	Non-protein coding transcript	-1.1	4.31	1.13e-05	0.000505
OS03G0371400	Cytochrome P450	-1.09	3.28	4.83e-05	0.00168
OS05G0497300	OsEREBP - Ethylene-Responsive Element Binding Factor	-1.09	6.19	2.54e-07	1.98e-05
OS05G0542300	Conserved hypothetical protein	-1.07	1.74	0.000832	0.0153
OS03G0133000	NAC protein	-1.07	5.85	9.81e-05	0.00295
OS04G0439300	DDT domain-containing protein	-1.07	3.18	4.79e-07	3.46e-05
OS01G0608101	Hypothetical protein	-1.07	7.96	5.66e-08	5.41e-06
OS05G0215300	UDP-glucuronosyl/UDP-glucosyltransferase	-1.06	2.83	1.06e-05	0.000483
OS02G0671300	bHLH protein	-1.06	1.69	0.00371	0.044
OS04G0231800	Four-helical cytokine	-1.06	3.51	0.000128	0.00362
OS02G0332700	Conserved hypothetical protein.	-1.06	1.56	0.0022	0.0303
OS10G0467000	Conserved hypothetical protein.	-1.06	1.76	0.00374	0.0441
OS03G0226200	Non-symbiotic hemoglobin 2 (rHb2)	-1.05	3.96	0.00246	0.0327
OS04G0492800	OsCML22 - Calmodulin-related calcium sensor protein	-1.05	2.83	7.77e-05	0.00245
OS02G0278700	OsCPS1 - Kaurene synthase A	-1.05	3.75	5.54e-08	5.33e-06
OS02G0588300	Fimbrin 1	-1.04	1.97	0.000561	0.0116
OS02G0325600	MYB TF (Phosphate starvation response regulator-like protein)	-1.04	2.34	0.000188	0.0049
OS03G0356582	Phosphatidylinositol-4-phosphate 5-kinase 4	-1.04	1.82	0.00154	0.0235
OS06G0107100	DUF819 family protein	-1.03	4.78	1.24e-06	7.93e-05
OS01G0689451	OsHRZ1 - RING finger protein	-1.03	9.02	3.25e-10	5.47e-08
OS07G0543500	BLE2 protein	-1.03	1.89	0.000276	0.00665
OS05G0176700	Conserved hypothetical protein	-1.03	4.44	9.99e-05	0.00299
OS12G0181600	OsAAP11B - Amino acid/polyamine transporter II family protein.	-1.03	5.26	3.34e-08	3.45e-06
OS04G0372700	Quinone-oxidoreductase QR1	-1.03	3.15	3.56e-05	0.00132
OS01G0706700	Anoctamin-like protein (transmembrane)	-1.02	2.29	0.000696	0.0135
OS08G0504700	OsZFP60 - zinc-finger protein	-1.02	7.42	0.000345	0.00787
OS03G0247600	Hypothetical protein	-1.01	3.18	0.000165	0.00446
OS08G0495800	OsAkαGal - Raffinose synthase family protein	-1.01	2.85	1.28e-05	0.000551
OS02G0661100	Trehalose-6-phosphate phosphatase	-1.01	3.77	4.4e-06	0.000225
OS02G0815700	C-terminal protease precursor	-1	4.07	3e-08	3.11e-06
OS04G0669200	AP2/ERF domain-containing transcription factor	-1	4.44	6.45e-06	0.000317
OS01G0826400	OsWRKY24	-1	6.89	0.00103	0.0178
