# Supplementary material for: Osa-miR7695 enhances transcriptional priming in defense responses against the rice blast fungus
Source: BMC Plant Biol. 2019 Dec 18;19:563. doi: 10.1186/s12870-019-2156-5 (PMC6921540; doi:10.1186/s12870-019-2156-5)
Supplement: Supplementary file 12 — Additional file 12: Table S8. Pathogenesis-related (PR) gene expression in WT-Az and MIR7695-Ac plants during M. oryzae infection at 48 hpi. [file 12870_2019_2156_MOESM12_ESM.xlsx]

## Sheet: Table S8
Table S8. Pathogenesis-related (PR) gene expression in WT-Az and MIR7695-Ac plants during M. oryzae infection at 48 hpi. Significantly regulated genes (p <0.05, FDR <0.05) are in purple (upregulated, log2FC ≥ 1) or green (downregulated, log2FC ≤ -1). Data are the means (n=2). These data are in Fig. 5b.
PR family	ID	Gene	Fold Change
			Log2FC
			(WT-INF vs WT)	(MIR7695-Ac-INF vs MIR7695-Ac)
PR1	OS07G0129200	OsPR1a		2.04522
	OS01G0382000	OsPR1b		2.4449
PR2	OS01G0940700	OsGlu1	2.50822	2.53451
	OS01G0940800	OsGns6	0.795719	1.66732
	OS01G0713200	Gns10		1.12021
PR3	OS06G0726200	OsChia1a/CHT1 (Class I)		1.11315
	OS06G0726100	OsChia1c/CHT3 (Class I)		2.1317
	OS10G0542900	OsChia2a/CHT8 (ClassII)	3.21118	3.08568
	OS04G0493400	OsChia2b/CHT4 (Class IV)	1.61499	1.49976
	OS04G0494100	OsChia4b/CHT5 (Class IV)	1.30591	1.23941
PR4	OS11G0592200	OsPR4a	1.4823	1.50663
	OS11G0592000	OsPR4c	3.0502	3.96713
PR5	OS03G0661600	OsPR5		2.6943
	OS03G0663500	TLP/PR5	1.32533	1.51141
	OS12G0628600	Pir2, OsPR5, , PR-5, PR5-1	0.956619	1.50393
	OS12G0629700	PR5/thaumatin		2.56363
	OS12G0630200	Thaumatin-like protein		2.6339
PR8	OS10G0416500	OsChib1 (Class III)	1.62083	2.05442
	OS11G0700900	OsChib3H-b homologue (Class III)		2.47954
	OS11G0702100	OsChib3H-h homologue (Class III)	1.86427
PR9	OS01G0326100	prx13 RP-2 or RP-4,		1.45529
	OS01G0327100	prx15		1.73592
	OS01G0963000	prx22		1.45873
	OS03G0235000	prx38, poxN, prxRPN, RPN		3.26762
	OS04G0688100	OsCPX1/prx59		1.05222
	OS05G0135400	prx70		2.06044
	OS06G0522300	prx81		1.17505
	OS06G0521500	prx83		1.46734
	OS07G0115300	prx98		-1.3
	OS07G0677500	OsPOC1/prx114	6.03348	6.47234
	OS08G0113000	prx117		1.19512
	OS10G0109300	prx125		1.38194
	OS10G0109600	prx126, poxA, prxRPA, RPA		3.78508
PR9	OS03G0300400	JIOsPR10		1.561
	OS12G0555000	RSOsPR10		1.29537
	OS12G0555200	OsPR10b		2.05178
	OS12G0555300	OsPR10		1.75617
	OS12G0555500	OsPBZ1		1.86158
PR12	OS06G0686400	OsLTPG13		1.15415
	OS07G0175600	OsLTPG18		2.17421
	OS07G0489000	OsLTPG20	2.71115	3.74797
