# Supplementary material for: Osa-miR7695 enhances transcriptional priming in defense responses against the rice blast fungus
Source: BMC Plant Biol. 2019 Dec 18;19:563. doi: 10.1186/s12870-019-2156-5 (PMC6921540; doi:10.1186/s12870-019-2156-5)
Supplement: Supplementary file 13 — Additional file 13: Table S9. DEGs in bifactorial analysis. [file 12870_2019_2156_MOESM13_ESM.xlsx]

## Sheet: Table S9
Table S9. DEGs in bifactorial analysis. Significantly regulated genes (p <0.05, FDR <0.05) are in purple (upregulated, log2FC ≥ 1) or green (downregulated, log2FC ≤ -1)
RAP DB Locus	Description	logFC	logCPM	PValue	FDR
OS06G0549900	FAD linked oxidase, N-terminal domain containing protein.	5.02	1.01	1.85e-09	2.83e-06
OS04G0122200	LRR Receptor protein kinase	4.09	2.44	2.02e-09	2.85e-06
OS11G0641500	OsLAC19 - Laccase	3.98	4.28	4.64e-10	1.22e-06
OS01G0237750	Isoflavone reductase-like protein -NmrA-like	3.96	0.48	9.81e-05	0.0105
OS08G0140300	AADC1 --- Tryptophan decarboxylase	3.5	3.4	4.66e-14	4.27e-10
OS12G0258700	OsLAC24 - Laccase	3.47	1.38	3.45e-06	0.000989
OS05G0311801	OsIPT3 - Isopentenyl transferase	3.33	0.55	0.000506	0.0335
OS01G0842400	OsLAC4 - Laccase	3.19	0.59	6.65e-05	0.00842
OS03G0594100	Cytochrome P450	2.78	1.37	3.56e-06	0.001
OS07G0417200	Fatty acid desaturase	2.77	2.92	3.01e-05	0.00463
OS06G0674000	Conserved hypothetical protein.	2.77	1.44	8.13e-05	0.00945
OS06G0313440	SAM dependent carboxyl methyltransferase (JA)	2.72	2.33	3.06e-05	0.00468
OS01G0106300	Isoflavone reductase homolog IRL	2.71	1.27	7.12e-07	0.000272
OS03G0288000	OsMT-I-1b - Metallothionein-like protein 1B	2.7	1.53	3.97e-06	0.00109
OS07G0442900	Membrane protein (InPSR26 homolog - PCD)	2.6	2.57	3.79e-06	0.00105
OS07G0448400	OsPIP2;5 - Aquaporin	2.55	0.96	9.73e-05	0.0105
OS01G0326100	Prx13 - Peroxidase isoform RP-2 or RP-4 (Fragment)	2.54	2.05	5.26e-05	0.00699
OS04G0653700	Glycine-rich RNA-binding, abscisic acid-inducible protein,	2.52	2.56	0.00067	0.0422
OS01G0878900	4,5-DOPA dioxygenase extradiol-like protein	2.48	1.13	2.02e-05	0.00339
OS04G0586000	OsaFLZ3 (FCS-Like_Zinc_finger_Gene_Family)	2.48	1.37	9.69e-05	0.0105
OS01G0326300	Prx13 - Peroxidase isoform RP-2 or RP-4 (Fragment)	2.47	4.36	2.74e-12	1.26e-08
OS02G0699000	nitrate transporter NRT1	2.46	2.88	5.02e-05	0.00677
OS12G0629700	OsPR5 - Thaumatin-like protein	2.36	1.13	0.000167	0.0157
OS07G0686300	Zinc finger, RING-type domain containing protein.	2.35	1.21	1.98e-05	0.00336
OS03G0182800	OsEBP89 (TF)	2.34	1.32	0.00044	0.0308
OS10G0109300	Prx125 - Peroxidase precursor	2.34	2.85	2.01e-08	1.61e-05
OS01G0723600	Ribose-phosphate pyrophosphokinase 3	2.33	4.31	8.26e-16	1.52e-11
OS08G0521200	Receptor-like protein kinase 1	2.28	1.08	0.000453	0.0314
OS03G0399800	Jacalin-related lectin domain containing protein.	2.27	1.15	0.000244	0.0201
OS01G0106400	Isoflavone reductase-like protein	2.25	4.08	1.17e-07	5.87e-05
OS02G0571900	CYP76M6	2.22	3.23	0.000431	0.0304
OS02G0570900	OsCPS2/OsCyc2	2.22	4.82	1.21e-05	0.00242
OS04G0275100	Wall-associated receptor kinase 3 precursor,	2.22	0.71	0.000644	0.041
OS02G0269600	Substilase	2.18	4.87	5.96e-06	0.00152
OS08G0185900	ubiquitin family protein	2.17	1.26	0.000208	0.0178
OS01G0291500	OsPMT - p-coumarate monolignol transferase	2.16	3.41	3.94e-08	2.41e-05
OS08G0140500	AADC2 - Tryptophan decarboxylase	2.16	2.55	1.77e-05	0.0031
OS02G0695200	OsMYB58/63 (Secondary CW)	2.14	1.72	0.000148	0.0144
OS01G0644000	Twin-arginine translocation (tat) pathway signal domain containing protein.	2.12	3.9	1.18e-07	5.87e-05
OS09G0551000	Receptor-like protein kinase (TKL,IRAK,SD-1c)	2.09	1.89	0.000335	0.0255
OS03G0235000	Prx38 - Peroxidase prxRPN	2.08	2.26	0.000713	0.0436
OS06G0244000	SAM dependent carboxyl methyltransferase family protein.	2.08	2.29	7.74e-05	0.00916
OS12G0555300	OsPR10	2.07	4.06	4.14e-05	0.00593
OS04G0179200	OsMAS1 (Momilactone A synthase)	2.06	3.29	1.65e-05	0.00292
OS04G0633300	Serine/threonine-protein kinase receptor (TKL,IRAK,SD-1c)	2.05	3.13	0.000184	0.0165
OS02G0571100	OsCPS2	2.04	5.87	4.19e-05	0.00594
OS06G0522300	Prx81 - Peroxidase Class III	2.03	1.95	2.97e-05	0.00462
OS04G0486950	Malate synthase	2.01	1.69	0.000607	0.0389
OS10G0439800	Cytochrome P450	1.98	2.12	0.000193	0.0171
OS02G0542400	OsGTγ-1 (TF)	1.94	1.94	1.45e-05	0.00268
OS12G0268000	OsSL (CYP71P1) --> OsT5H (tryptamine 5-hydroxylase)	1.94	4.04	2.87e-07	0.000126
OS02G0569400	CYP76M8	1.91	3.29	1.5e-06	0.000484
OS04G0104900	COMT (caffeate O-methyltransferase)	1.91	3.28	5.38e-07	0.000219
OS09G0272600	Conserved hypothetical protein	1.91	1.99	0.000103	0.0109
OS12G0555200	OsPR10b	1.9	7.24	6.76e-09	7.3e-06
OS03G0314500	WD40-like Beta Propeller Repeat family protein	1.88	3.3	4.79e-05	0.00656
OS07G0663700	Momilactone A synthase-like	1.86	5.71	1.14e-05	0.00235
OS09G0127300	Cinnamoyl-CoA reductase	1.86	2.2	4.33e-05	0.00604
OS09G0456800	OsHsfB1	1.86	3.35	0.000299	0.0234
OS01G0825800	OsAAT7 - Transmembrane amino acid transporter protein	1.85	2.36	0.000148	0.0144
OS08G0371200	Transposon protein, putative, CACTA, En/Spm sub-class	1.85	2.67	1.77e-06	0.000559
OS08G0331800	Conserved hypothetical protein	1.85	5.88	1.22e-05	0.00242
OS03G0162500	Protein of unknown function DUF506	1.82	3.19	4.84e-08	2.87e-05
OS12G0555500	OsPBZ1	1.82	9.06	6.49e-06	0.00161
OS07G0190000	OsDEX3 / OsDXS3 (1-deoxy-D-xylulose 5-phosphate synthase 2)	1.8	5.97	0.000339	0.0255
OS04G0688100	Prx59 (OsCPX1) - Cationic Peroxidase	1.79	7.1	2.08e-05	0.00347
OS07G0129200	OsPR1a	1.76	4.44	1.44e-09	2.4e-06
OS04G0561500	Prolyl endopeptidase	1.76	3.87	5.1e-09	5.85e-06
OS07G0467200	CDGSH iron sulfur domain-containing protein 1	1.73	2.18	0.000768	0.0459
OS04G0305700	UDP-glucuronosyl/UDP-glucosyltransferase family protein	1.71	1.86	7.33e-05	0.00896
OS09G0426800	WAX2/GL1	1.71	2.63	1.85e-06	0.000576
OS09G0484200	Induced stolen tip protein TUB8	1.69	2.42	0.000298	0.0234
OS03G0179400	OsGUDK (protein kinase APK1B)	1.66	3.94	0.000776	0.0459
OS02G0718100	Non protein coding transcript	1.66	3.32	0.000148	0.0144
OS07G0217600	Cytochrome P450	1.65	6.01	1.06e-08	9.73e-06
OS05G0567600	hhH-GPD superfamily base excision DNA repair protein	1.64	2.3	0.000328	0.0252
OS02G0570700	CYP71Z7 - Cytochrome P450	1.62	6.13	0.00049	0.0331
OS04G0366000	OsWAK38	1.6	4.99	2.39e-12	1.26e-08
OS04G0542000	HAT dimerisation domain containing protein	1.59	2.19	0.00037	0.0268
OS01G0962700	Prx20 - Peroxidase	1.58	5.72	9.03e-09	8.73e-06
OS04G0316200	Membrane binding protein (MBP)	1.58	3.02	0.000344	0.0257
OS01G0249200	Germin-like protein	1.57	2.8	0.000436	0.0306
OS02G0151300	Endoglucanase - PR2	1.56	2.74	1.32e-05	0.00252
OS07G0187900	Nodulin	1.55	2.55	0.000827	0.048
OS04G0617700	Expressed protein	1.54	1.94	0.000324	0.025
OS03G0300400	JIOsPR10 - Pathogen-related protein	1.53	4.27	9.04e-09	8.73e-06
OS11G0530600	CHS - Chalcone synthase C2	1.52	4.9	7.53e-05	0.00916
OS02G0198500	Conserved hypothetical protein	1.51	2.29	0.000178	0.0163
OS02G0823900	ZOS2-19 - C2H2 zinc finger protein	1.51	3.14	0.000284	0.0227
OS02G0582600	Heavy metal transport/detoxification protein	1.5	3.36	0.000461	0.0317
OS12G0448900	α-DOX2 (fatty acid α-oxygenase)	1.5	5.16	7.59e-05	0.00916
OS10G0517500	RRJ1 - Jasmonic acid-responsive gene (methionine gamma-lyase)	1.5	3.32	0.000413	0.0295
OS08G0114300	FAD-dependent oxidoreductase	1.49	4.93	3.93e-11	1.44e-07
OS07G0181100	C4-dicarboxylate transporter/malic acid transport protein	1.49	2.17	0.000362	0.0266
OS02G0187800	OsCAD2 (cinnamyl alcohol dehydrogenase 2)	1.49	5.5	0.000156	0.0148
OS03G0221200	OsMT- Homocysteine S-methyltransferase 1 (Iron?)	1.49	3.78	0.000693	0.043
OS10G0543500	Strictosidine synthase	1.49	4.68	7.67e-05	0.00916
OS01G0382000	OsPR1b	1.47	8.66	0.000747	0.0449
OS06G0569500	OsKOL4 - Ent-sandaracopimaradiene 3-hydroxylase	1.47	6.75	0.000179	0.0163
OS07G0631700	EF-Hand type domain containing protein.	1.46	4.17	0.000114	0.012
OS09G0286600	ERF073 - Ethylene-responsive transcription factor ERF073	1.43	4.07	6.76e-06	0.00163
OS03G0285700	APx01 (APX1) - Ascorbate peroxidase	1.42	6.79	4.69e-09	5.74e-06
OS03G0850200	Cytochrome P450 71E1 (AtPAD3 homologue)	1.42	2.08	0.000689	0.043
OS04G0447700	Polyketide reductase	1.41	3.28	0.00066	0.0418
OS03G0835900	Ferredoxin III, chloroplast precursor (Fd III)	1.4	6.6	0.000315	0.0245
OS03G0122300	Flavone synthase (DOX)	1.4	3.51	0.000152	0.0145
OS01G0135900	Hsp17.9B-CIX (Cytosolic class I small heat shock protein)	1.4	5.34	1.28e-08	1.12e-05
OS06G0106800	Polygalacturonase (pectinase)	1.4	3.26	4.91e-05	0.00668
OS11G0608300	Cysteine-rich receptor-like protein kinase 41 (resistance protein)	1.39	3.63	0.000168	0.0157
OS04G0451200	UDP-glucuronosyl/UDP-glucosyltransferase family protein	1.38	3.73	8.12e-06	0.00185
OS01G0217500	OsDJ-1A / 4-methyl-5(B-hydroxyethyl)-thiazol monophosphate biosynthesis enzyme	1.34	2.98	0.00037	0.0268
OS03G0401300	Sucrose synthase 2	1.32	5.34	8.39e-06	0.00185
OS03G0682100	Nitrate and Chloride transporter / Nodulin	1.32	3.46	0.000248	0.0202
OS07G0107300	Disease resistance protein/dirigent protein	1.3	4.36	1.42e-05	0.00266
OS07G0282300	OsAAO3;2 - Aldehyde oxidase (ABA)	1.3	2.63	0.000319	0.0247
OS02G0575700	Loricrin-like protein (CPuORF)	1.28	4.41	6.37e-05	0.00817
OS09G0255400	IGPS - Indole-3-glycerol phosphate synthase	1.27	5.59	8.12e-07	0.000292
OS11G0614500	OspPLAIIκ - Patatin-related phospholipase A	1.26	3.99	2.04e-06	0.000625
OS01G0209800	Amino acid permease	1.24	5.1	0.000502	0.0335
OS05G0166300	S-domain receptor-like protein kinase	1.23	3.45	0.000182	0.0164
OS08G0120000	SDH2 - Succinate dehydrogenase iron-sulfur subunit 1	1.22	4.68	3.03e-08	2.06e-05
OS08G0157500	COMT (caffeate O-methyltransferase)	1.22	8.26	0.000344	0.0257
OS12G0576700	PAP1c - Purple acid phosphatase	1.21	4.99	5.55e-06	0.00147
OS01G0152000	Receptor serine/threonine kinase	1.21	2.66	0.000464	0.0317
OS04G0581000	Naringenin - F3bH (Flavanone 3-hydroxylase-like protein)	1.21	4.45	8.31e-06	0.00185
OS11G0634200	Hypothetical protein	1.19	4.39	3.54e-05	0.00524
OS03G0366000	10 kDa chaperonin.	1.19	2.68	0.000528	0.0347
OS05G0520600	Hypothetical protein	1.18	3.31	6.99e-05	0.00873
OS05G0409500	Nodulin	1.17	3.64	0.00066	0.0418
OS06G0655500	OsFBK17 - F-box domain and kelch repeat containing protein	1.17	4.73	8.64e-05	0.00978
OS07G0162400	Carboxylesterase (Putative cell death associated protein)	1.17	3.85	0.000153	0.0145
OS04G0489600	OsbHLH73 TF	1.17	4.04	0.000336	0.0255
OS01G0609300	OsPDR9 - Pleiotropic drug resistance protein	1.15	5.91	1.83e-07	8.63e-05
OS09G0470500	OsHB79 TF - Homeobox TF	1.15	4.86	0.000368	0.0268
OS09G0356800	Protein kinase-like	1.14	6.45	1.63e-05	0.00292
OS01G0734800	UDP-glucuronosyl/UDP-glucosyltransferase	1.13	5.11	1.47e-05	0.00271
OS05G0136900	OsAT3 - Transferase	1.1	5.47	0.000197	0.0173
OS11G0115350	OsLTP1.21 _ Lipid Transfer Protein	1.1	6.13	2.99e-08	2.06e-05
OS05G0215000	OsBURP01 - BURP domain containing protein	1.1	3.59	0.000449	0.0312
OS05G0320700	C4H - Cinnamate 4-hydroxylase	1.09	6.54	0.00018	0.0164
OS11G0599200	UDP-glycosyltransferase family 1	1.09	4.81	2.68e-07	0.00012
OS01G0963000	Prx22 - Peroxidase Class III	1.08	5.85	7.64e-06	0.0018
OS06G0115800	Hypothetical protein	1.08	6.17	6.58e-06	0.00161
OS02G0543000	OsASR1 - abscisic stress-ripening	1.08	7.2	4.34e-05	0.00604
OS05G0382600	OsANXD16 - Annexin	1.08	4.34	0.000185	0.0165
OS07G0274700	B12D family protein.	1.08	4.15	0.00023	0.0191
OS07G0509800	OsAPRL1 adenosine 5'-phosphosulfate reductase-like	1.05	7.28	4.21e-05	0.00594
OS12G0569500	OsOSM1 (osmotin)	1.05	7.16	8.93e-05	0.0101
OS09G0274900	Unknown protein	1.04	4.74	0.000206	0.0177
OS01G0812900	Unknown protein	1.03	4.56	0.000173	0.016
OS01G0227100	OsNYC1 - short-chain dehydrogenase/reductases (Chl b reductase)	1.03	5.36	1.13e-05	0.00235
OS01G0564300	OsFKBP45 - Peptidylprolyl isomerase	1.03	6.36	1.66e-05	0.00292
OS08G0191100	Aconitate hydratase	1.02	5.07	0.00071	0.0435
OS02G0770800	OsNIA1 - Nitrate reductase	-3.7	6.28	3.67e-08	2.32e-05
OS01G0631200	Siroheme synthase	-3.35	6.61	8.4e-08	4.53e-05
OS02G0756800	Phosphate-induced protein 1	-2.83	4.42	9.8e-10	2.25e-06
OS03G0307200	OsNAS2 - Nicotianamine synthase 2	-2.57	3.65	0.00022	0.0185
OS04G0571600	Multi antimicrobial extrusion protein MatE family protein.	-2.56	3.81	0.000772	0.0459
OS12G0282000	OsMIR (Mitochondrial Iron-Regulated Gene)	-2.51	7.3	1.22e-06	0.000408
OS03G0293700	Hypothetical protein	-2.46	3.36	1.98e-05	0.00336
OS03G0609500	OsLBD3-9 - LOB domain protein 39	-2.38	5.73	3.09e-06	0.0009
OS01G0905200	Leucine zipper protein-like	-2.3	3.77	3.54e-05	0.00524
OS10G0521900	OsRhmbd17 - Putative Rhomboid homologue	-2.23	3.51	0.000193	0.0171
OS09G0511200	Hypothetical protein	-2.19	1.43	5.14e-05	0.00689
OS06G0294950	Hypothetical protein	-2.17	2.64	3.06e-07	0.000128
OS03G0191900	OsERF047 - Pathogenesis-related TF	-2.1	3.23	0.00017	0.0157
OS03G0815100	SNAC1 - NAC TF (Abiotic stress)	-2.06	6.14	2.52e-06	0.000747
OS03G0739700	Uncharacterized protein UPF0114 family protein	-2.01	3.95	2.33e-08	1.71e-05
OS08G0232700	OsEXO70FX4 - Leucine zipper protein-like	-1.93	5.93	4.09e-06	0.0011
OS02G0251800	VQ protein	-1.92	4.43	1.21e-05	0.00242
OS10G0475100	Oxidoreductase	-1.88	4.54	3.95e-09	5.17e-06
OS03G0292100	OsPP2C - Phosphatase 2C	-1.84	7	4.45e-05	0.00613
OS07G0622700	Hydrolase-like	-1.8	3.17	1.29e-09	2.4e-06
OS05G0551000	OsHRZ2 - Haemerythrin motif-containing RING- and Zn-finger protein 2	-1.8	7.88	3.44e-08	2.26e-05
OS04G0578600	OsFRO2 - Ferric reductase	-1.8	6.45	2.29e-08	1.71e-05
OS12G0236100	Hypothetical protein	-1.79	10.76	0.000137	0.0137
OS12G0236225	Hypothetical protein	-1.78	8.5	1.58e-05	0.00287
OS01G0135700	OsCML16 - Calmodulin-related calcium sensor	-1.74	4.55	0.000359	0.0265
OS08G0293100	Hypothetical protein	-1.71	1.91	0.000491	0.0331
OS05G0169200	OsWD40-114 WD40-like domain containing protein	-1.7	1.75	0.000168	0.0157
OS07G0486000	OsMSH4 - mutS family domain IV containing protein	-1.68	2.66	3.66e-05	0.00533
OS02G0332700	Conserved hypothetical protein.	-1.67	1.56	0.000721	0.0438
OS03G0236200	OsGAD3 - Glutamate decarboxylase isozyme 3	-1.65	3.49	8.24e-06	0.00185
OS03G0180800	OsJAZ9 (OsTIFY11a)	-1.65	1.98	0.000123	0.0127
OS11G0417800	Expressed protein	-1.63	3.12	6.76e-07	0.000264
OS02G0791500	Nucleotide sugar epimerase-like protein	-1.63	4.61	0.000762	0.0457
OS01G0739500	Cold induced protein-like	-1.61	8.91	0.00036	0.0265
OS01G0816100	OsNAC4 / OsNAC9	-1.6	4.34	7.14e-06	0.0017
OS04G0231800	Four-helical cytokine	-1.6	3.51	2.2e-05	0.00364
OS03G0247600	OsACR9 - Amino acid-binding ACT domain repeat protein (ACR)	-1.57	3.18	0.000123	0.0127
OS02G0181300	OsWRKY71	-1.56	5.94	2.22e-06	0.000669
OS03G0247900	OsMPK3/OsMPK5? - MAP Kinase.	-1.56	3.44	0.000418	0.0297
OS06G0255900	Exo70 exocyst complex subunit family protein.	-1.54	4.08	0.000424	0.0301
OS02G0251900	OsSub13 - Subtilisin homologue	-1.53	2.29	0.000265	0.0214
OS06G0683400	EF-hand Ca2+-binding protein CCD1	-1.53	5.21	7.17e-05	0.00883
OS12G0242500	Conserved hypothetical protein.	-1.52	3.51	0.000807	0.0472
OS12G0236200	Non-protein coding transcript, unclassifiable transcript	-1.48	3.85	0.000138	0.0137
OS01G0631800	Conserved hypothetical protein.	-1.48	3.02	0.00021	0.0178
OS03G0371350	Cytochrome P450	-1.48	4.28	2.99e-07	0.000127
OS01G0952800	OsIRO2 (bHLH protein)	-1.48	10.05	1.33e-09	2.4e-06
OS01G0570800	Similar to RIR1b protein precursor	-1.47	7.41	0.00027	0.0216
OS05G0215300	UDP-glucuronosyl/UDP-glucosyltransferase	-1.46	2.83	1.25e-05	0.00244
OS09G0130300	Conserved hypothetical protein	-1.46	5.75	2.41e-05	0.00395
OS07G0258400	OsNramp1 (Integral membrane protein)	-1.46	9.72	1.82e-08	1.52e-05
OS12G0181600	OsAAP11B - Amino acid/polyamine transporter II family protein.	-1.43	5.26	1.01e-07	5.28e-05
OS05G0467400	DUF1618 domain containing protein	-1.41	1.87	0.000811	0.0473
OS03G0334200	Conserved hypothetical protein.	-1.4	5.25	0.000205	0.0177
OS07G0142100	Conserved hypothetical protein.	-1.4	10.55	0.00019	0.0169
OS09G0484900	Sodium/sulphate symporter family protein.	-1.4	6.36	0.000683	0.0427
OS07G0559700	Monosaccharide transporter 3.	-1.4	7.14	2.58e-05	0.00415
OS11G0125900	Nucleoside phosphatase GDA1/CD39 family protein	-1.38	4.02	1.2e-06	0.000406
OS08G0112700	MADS-box transcription factor	-1.36	2.96	0.000138	0.0137
OS01G0608101	Hypothetical protein	-1.36	7.96	9.34e-07	0.000329
OS05G0110000	zinc finger, RING-type	-1.35	5.09	0.000497	0.0334
OS10G0195250	Expressed protein	-1.35	8.57	1.15e-06	0.000397
OS02G0579000	OsNAC1 / OsNAC18	-1.34	4.92	6.33e-07	0.000253
OS04G0439300	DDT domain-containing protein	-1.31	3.18	1.2e-05	0.00242
OS01G0871600	POT family protein - Oligopeptide transporter	-1.3	4.82	6.55e-06	0.00161
OS06G0133400	Conserved hypothetical protein	-1.3	5.45	1.38e-05	0.00261
OS08G0386200	OsWRKY69	-1.29	6.69	0.000195	0.0171
OS04G0475600	2-oxoglutarate-dependent dioxygenase DAO	-1.28	3.42	0.000591	0.0382
OS03G0371300	Cytochrome P450	-1.28	4.8	8.24e-08	4.53e-05
OS05G0317900	Resistance protein	-1.28	3.22	0.000498	0.0334
OS05G0519300	DUF506 domain containing protein	-1.28	4.22	2.12e-07	9.74e-05
OS06G0650900	Hypothetical protein	-1.27	6.98	0.000228	0.019
OS02G0789600	DEM protein	-1.24	3.59	0.000586	0.038
OS02G0594166	Conserved hypothetical protein.	-1.23	7.8	5.76e-06	0.00149
OS02G0661100	Trehalose-6-phosphate phosphatase.	-1.22	3.77	0.000202	0.0175
OS12G0280801	Hypothetical protein	-1.21	4.12	3.6e-05	0.00528
OS06G0318800	Non-protein coding transcript, unclassifiable transcript.	-1.19	5.22	0.000246	0.0202
OS02G0806400	OsGATA8 TF	-1.19	5.39	3.18e-05	0.00483
OS08G0495800	OsAkαGal - Raffinose synthase family protein	-1.19	2.85	0.000504	0.0335
OS05G0537100	OsWRKY7	-1.18	5.29	2.64e-05	0.00419
OS01G0655500	Protein kinase-like	-1.18	10.6	1.61e-10	4.92e-07
OS01G0647200	Non-protein coding transcript, unclassifiable transcript.	-1.15	10.93	1.04e-05	0.00222
OS11G0262600	Hypothetical protein - expressed under carbonate stress	-1.14	7.51	7.74e-05	0.00916
OS01G0689451	OsHRZ1 - Haemerythrin motif-containing RING- and Zn-finger protein 1	-1.14	9.02	7.68e-07	0.000282
OS06G0473000	OsPHS1 - Poor homologous synapsis 1 protein	-1.12	4.5	9.13e-06	0.00197
OS01G0758900	Unknown protein	-1.11	3.02	0.000572	0.0374
OS02G0125300	Bax inhibitor-1 (BI-1) (OsBI-1).	-1.09	6.01	0.000132	0.0133
OS03G0141200	OsBAM7 - β-amylase	-1.09	6.04	9.22e-05	0.0102
OS03G0725200	Conserved hypothetical protein	-1.08	5.96	2.52e-05	0.00409
OS08G0490100	OsDof25 TF	-1.08	4.52	0.000129	0.0133
OS05G0592300	Protein of unknown function DUF1637 family protein.	-1.08	6	1.59e-07	7.69e-05
OS10G0161800	Conserved hypothetical protein	-1.05	5.69	5.78e-08	3.31e-05
OS01G0742400	RLPK5 - Receptor-like protein kinase	-1.03	6.1	9.82e-05	0.0105
OS03G0196600	Serine acetyltransferase 4	-1.03	3.52	0.000235	0.0194
OS08G0468100	OsNR1 - Nitrate reductase [NADH] 1	-1.01	8.27	0.00015	0.0145
OS12G0623600	Cysteine oxidase 2	-1.01	4.66	1.5e-06	0.000484
OS11G0484500	6-phosphogluconate dehydrogenase, decarboxylating	-1.01	6.83	2.65e-05	0.00419
OS01G0495701	Hypothetical protein	-1.01	7.63	0.000151	0.0145
OS07G0225300	OsNAC3 / OsNAC69	-1.01	4.48	0.000803	0.0471
OS11G0438700	Tropinone reductase-I	-1	5.09	0.000115	0.0121
