# Supplementary material for: Osa-miR7695 enhances transcriptional priming in defense responses against the rice blast fungus
Source: BMC Plant Biol. 2019 Dec 18;19:563. doi: 10.1186/s12870-019-2156-5 (PMC6921540; doi:10.1186/s12870-019-2156-5)
Supplement: Supplementary file 14 — Additional file 14: Table S10. DEGs in the top GO categories that are overrepresented in MIR7695-Ac with M. oryzae infection (bifactorial analysis). [file 12870_2019_2156_MOESM14_ESM.xlsx]

## Sheet: Table S10
Table S10. DEGs in the top GO categories that are overrepresented in MIR7695-Ac with M. oryzae infection (bifactorial analysis). Indicates expression level (FPKM) for each gene in each genotype (WT-Az and MIR7695-Ac) and biological replicate (R1 and R2). In Fig. 6b, expression levels are represented as log10 transformation (FPKM+1). FC: upregulated (purple) and downregulated (green). Lighter colo…
					Top GO terms										Expression level (FPKM)								Fold Change (Log2FC)
					Secondary Metabolism	Terpenoid Metabolism	Penypropanoid Metabolism	Cellular aa deriv. metabolism	Response to stimulus	Response to Stress	Oxidative Stress	Response to Biotic Stimulus	Oxidation-Reduction	Iron Ion transport	CTRL - WT(Az)		INF - WT(Az)		CTRL - MIR7695-Ac		CTRL - MIR7695-Ac		Bifactorial	CTRL-MIR7695-Ac vs CTRL-WT(Az)	INF-WT(Az) vs CTRL-WT(Az)	INF-MIR7695-Ac vs CTRL-MIR7695-Ac
			Gene ID	Gene Description											R1	R2	R1	R2	R1	R2	R1	R2
		PRs	OS07G0129200	PR1a											27.311	20.7889	26.6453	33.2451	15.6467	14.8381	78.1504	56.4393	1.76042			2.04522
			OS01G0382000	PR1b											391.679	147.728	480.413	604.807	190.332	155.555	1002.07	1007.82	1.47025			2.4449
			OS02G0151300	PR2											3.37061	2.63138	2.34918	2.31554	2.3075	1.97371	5.73036	4.5394	1.56123			1.16789
			OS12G0629700	PR5 (Thaumatin-like protein)											1.35445	1.39028	1.72446	1.50146	1.05617	0.890301	6.64326	5.7668	2.36089			2.56363
			OS12G0569500	OSM1 (Osmotin)											146.073	131.171	120.113	108.88	97.0163	119.285	160.57	224.938	1.04652			0.741852
			OS12G0555300	PR10											54.2234	20.4407	30.2414	31.2818	23.3238	17.5646	94.5614	53.3747	2.06858			1.75617
			OS12G0555200	PR10b											234.645	129.152	203.544	208.588	71.0712	63.5562	337.736	259.164	1.90333	-1.4395		2.05178
			OS12G0555500	PBZ1											691.973	294.394	497.115	544.595	352.181	320.921	1518.23	1098.69	1.81559			1.86158
			OS03G0300400	JIOSPR10 (Jasmonic acid-inducible PR10)											21.1594	16.8038	21.1074	18.3849	10.2954	12.9842	36.5597	36.9446	1.53376	-0.706644		1.561
		Oxidative stress	OS01G0326300	Prx13 (Peroxidase iSoform RP-2 or RP-4 (Fragment))											19.1673	20.2892	8.94789	12.1196	8.72606	11.4459	40.2975	22.4588	2.47067	-0.967767	-0.934297	1.53637
			OS01G0962700	Prx20 (Peroxidase)											36.5774	28.4105	25.4496	27.408	25.9117	26.1558	81.2493	51.4825	1.58002			1.25168
			OS01G0963000	Prx22 (Peroxidase Class III)											37.2549	31.4737	43.0858	47.9592	25.8626	25.9116	88.8142	63.4258	1.08329			1.45873
			OS03G0235000	Prx38 (Peroxidase prxRPN)											2.28376	1.38519	4.74912	3.79743	1.08828	1.3135	7.97378	16.9148	2.0844			3.26762
			OS04G0688100	Prx59/OsCPX1 (Cationic Peroxidase)											108.49	93.7631	54.4345	69.6628	61.1783	66.2961	204.162	79.8067	1.78742			1.05222
			OS06G0522300	Prx81 (Peroxidase Class III)											4.05113	4.00709	1.58173	2.97085	1.40399	1.398	4.04132	2.73099	2.02717	-1.5209		1.17505
			OS10G0109300	Prx125 (Peroxidase precursor)											5.27673	6.944	2.46334	3.93423	2.77243	2.62914	6.00067	9.04301	2.3427	-1.177		1.38194
		Phenylpropanoid	OS05G0320700	C4H (Cinnamate-4-hydroxylase)											66.0585	45.1311	38.2681	38.6453	41.397	43.443	79.1958	51.7815	1.09041
			OS11G0530600	CHS1 (Chalcone synthase)											28.3351	19.5234	14.2172	8.31873	13.8747	12.7039	24.1767	13.5514	1.5213		-1.11438
			OS04G0581000	F3H (Flavanone 3-hydroxylase)											9.85374	8.04723	19.3403	17.8782	5.89523	6.30562	27.2294	34.0365	1.20695		1.02547	2.23242
			OS03G0122300	FLS (Flavonol synthase)											5.57712	3.81644	6.23773	3.70549	4.54019	4.20053	12.5374	12.9807	1.39789			1.45061
			OS01G0106300	DFR_a (Dihydroflavonol reductase)											3.43748	3.28784	1.09413	1.24576	0.670119	0.847314	2.07178	1.60077	2.71495	-2.13379	-1.54514
			OS01G0106400	DFR_b (Dihydroflavonol reductase)											15.5033	7.83175	8.94259	5.32951	8.12273	10.1239	31.6198	24.1554	2.2521			1.51337
			OS09G0127300	CCR (Cinnamoyl-CoA reductase)											2.36978	2.74432	2.4395	2.6218	0.810761	1.64755	4.00068	5.3359	1.85836			1.81543
			OS02G0187800	CAD2 (Cinnamyl alcohol dehydrogenase 2)											47.1531	23.0101	19.3553	25.9706	24.1108	25.6593	58.6058	35.8601	1.48892			0.825449
			OS08G0157500	COMT1 (Caffeic acid 3-Omethyltransferase 1)											297.783	180.483	154.055	162.614	170.911	180.293	352.544	214.569	1.21804
			OS04G0104900	COMT2 (Caffeic acid 3-Omethyltransferase 2)											3.73748	2.61198	9.42918	10.4426	1.59155	1.14994	15.9978	17.6128	1.90636	-1.21642	1.61126	3.51762
			OS01G0291500	PMT/AT4 (Acyl transferase 4)											9.33412	5.45755	5.23998	4.04517	3.15301	3.524	11.3987	8.30044	2.16384	-1.15036		1.46214
			OS01G0842400	LAC4 (Laccase4)											1.46811	0.875004	0.397952	0.133265	0.270814	0.428029	0.909443	0.646917	3.19159	-1.7294	-2.14708
			OS11G0641500	LAC19 (Laccase19)											7.34768	2.23829	8.05526	14.8513	0.72287	0.342755	17.3395	24.6067	3.98197	-3.17165		5.201
			OS12G0258700	LAC24 (Laccase24)											1.40814	0.996822	1.22406	1.22973	0.277665	0.0877715	3.10817	1.27919	3.46708	-2.70147		3.46508
		Terpenoid	OS07G0190000	DXS3 (1-deoxy-D-xylulose-5-phosphate synthase)											27.5689	12.398	17.3936	18.1144	13.4301	10.269	54.539	22.405	1.79995			1.59693
			OS04G0179200	MAS1 (Momilactone A synthase)											7.51213	5.00808	6.36303	6.97366	3.61667	2.65981	20.1126	9.06766	2.05712			2.11678
			OS02G0571100	CPS2 (ent-Copalyl diphosphate synthase 2)											53.3263	29.4672	47.4513	42.7397	25.2128	14.8588	134.845	54.0669	2.04299			2.13551
			OS06G0569500	CYP701A8 / KOL4 (Cytochrome P450 701A8)											46.8663	33.8073	60.4939	52.2659	33.963	22.4966	153.701	75.7042	1.46913			1.92256
			OS02G0570700	CYP71Z7 (Cytochrome P450 71Z7)											38.4985	19.4863	35.9446	37.0065	21.277	13.4676	96.207	44.7037	1.62016			1.91945
			OS02G0571900	CYP76M6 (Cytochrome P450 M6)											4.89152	2.44923	3.11895	2.2941	4.71878	2.31832	18.7649	6.69346	2.22348			1.75401
			OS02G0569400	CYP76M8 (Cytochrome P450 76M8)											4.65627	2.77875	5.35841	7.10995	1.75445	1.2723	11.0904	8.82225	1.90942	-1.30259		2.62121
			OS09G0255400	IGPS2 (Indole-3-glycerol phosphate synthase)											16.7403	11.5619	38.8129	38.8761	8.30347	9.56168	55.4846	68.3101	1.27244	-0.666843	1.42544	2.69788
			OS01G0878900	DOPA (4,5-DOPA dioxygenase extradiol-like protein)											3.00575	3.00188	1.28941	0.685792	0.929083	0.881066	1.93145	1.58527	2.48186	-1.7235	-1.62266
			OS03G0835900	FdIII (Ferredoxin III)											130.52	81.5589	99.3066	93.8604	78.8919	64.0529	243.418	117.967	1.40281			1.23746
			OS04G0447700	Polyketide reductase											6.55514	4.56046	5.10024	7.85662	3.26256	4.47635	15.1856	9.87817	1.4058			1.59405
			OS09G0426800	WSL2/OsGL1-1 (OsGL1-1,WSL2)											2.85478	3.05771	2.16323	1.78517	1.45897	1.72011	3.36722	3.91578	1.70515	-0.893085		1.09607
			OS08G0120000	SDH2 (Succinate dehydrogenase iron-sulfur subunit 1)											13.8986	14.602	10.1269	10.6851	12.2074	10.8375	22.3788	18.6133	1.21869			0.736643
			OS03G0285700	APX1 (Ascorbate peroxidase)											97.2514	96.9212	64.9058	73.764	81.7313	83.0317	195.799	135.302	1.42413			0.909122
			OS06G0655500	FBK17 (F-box domain and kelch repeat containing protein)											18.0947	18.7893	13.0636	12.1867	9.97624	9.55573	11.6403	19.7595	1.16785	-0.919352
			OS12G0448900	α-DOX2 (fatty acid α-oxygenase)											15.4746	13.3408	15.3409	13.2919	9.9841	7.62162	35.8935	16.0743	1.4993			1.46126
			OS01G0135900	Hsp17.9B-CIX (Cytosolic class I small heat shock protein)											63.2789	45.3355	40.6931	40.991	27.9886	35.1788	63.8328	66.9726	1.39588	-0.784603		0.954385
			OS02G0543000	ASR1 (Abscisic stress-ripening)											196.8	183.559	164.942	177.064	132.047	140.083	329.971	211.297	1.07613			0.893369
		Iron homeostasis	OS04G0578600	FRO2 (Ferric reductase)											39.5586	40.6894	43.4161	37.3753	51.5219	47.4112	10.2174	19.5995	-1.80154			-1.81979
			OS03G0307200	NAS2 (Nicotianamine synthase)											12.5759	19.8409	12.3215	19.3688	7.47251	3.99921	0.0709874	1.89359	-2.57341	-1.50022		-2.63483
			OS01G0952800	IRO2 (bHLH protein)											487.68	497.919	554.22	512.616	557.615	494.79	173.158	253.804	-1.47773			-1.3918
			OS01G0689451	OsHRZ1 (Haemerythrin motif-containing RING- and Zn-finger protein 1)											122.465	135.678	148.928	134.379	146.709	127.034	62.6939	80.1046	-1.1368			-1.03047
			OS05G0551000	OsHRZ2 (Haemerythrin motif-containing RING- and Zn-finger protein 2)											87.8501	108.508	112.759	111.44	108.134	92.3204	24.4162	44.0118	-1.80278			-1.6393
			OS07G0258400	OsNRAMP1 (Natural Resistance-Associated Macrophage Protein 1)											410.884	418.038	523.795	481.68	497.307	437.227	170.13	261.215	-1.45547			-1.20524
			OS12G0282000	OsMIR (Mitochondrial Iron-Regulated Gene)											151.47	193.918	236.886	240.419	146.834	134.638	15.9364	55.0826	-2.50949			-2.07061
			OS01G0871600	OsIROPT1 (oligopeptide transporter)											17.6985	19.1313	19.3516	20.7146	13.0862	15.3354	4.7264	8.45606	-1.29608			-1.20331
